# Supplementary material for: Lysobacter enzymogenes prevents Phytophthora infection by inhibiting pathogen growth and eliciting plant immune responses
Source: Front Plant Sci. 2023 Jan 19;14:1116147. doi: 10.3389/fpls.2023.1116147 (PMC9892905; doi:10.3389/fpls.2023.1116147)
Supplement: Supplementary file 4 [file Table_1.xlsx]

## Sheet: Table S1
Table S1 Detailed information of differentially expressed genes.
Gene ID	TSB treatment FPKM	OH11 treatment FPKM	Fold change	p_value	q_value	Functional annotation
Ps138551	5.23136	4074.47	778.855	5e-05	0.000210914
Ps139668	0.733641	557.153	759.435	0.02335	0.047786
Ps126485	0.781522	265.037	339.129	0.0138	0.0307084	hypothetical protein [Vitis vinifera]
Ps131654	2.5421	739.171	290.772	0.00605	0.0152617	hypothetical protein [Phytophthora cinnamomi]
Ps143488	1.31275	179.874	137.021	0.0063	0.0157707	phosphoesterase, PA-phosphatase related-family protein [Dictyostelium discoideum AX4] &gt;gi|74854279|sp|Q54PR7|Y4367_DICDI RecName: Full=PA-phosphatase related-family protein DDB_G0284367 &gt;gi|60467198|gb|EAL65232.1| phosphoesterase, PA-phosphatase rel
Ps143251	0.523789	67.594	129.048	0.0154	0.0337243	hypothetical protein TTHERM_00019700 [Tetrahymena thermophila] &gt;gi|89290219|gb|EAR88207.1| hypothetical protein TTHERM_00019700 [Tetrahymena thermophila SB210]
Ps138550	6.4985	781.34	120.234	0.00015	0.000585067	elicitin-like protein SOL13I [Phytophthora sojae]
Ps137520	10.0992	1146.59	113.533	5e-05	0.000210914
Ps136696	6.72063	616.854	91.7851	5e-05	0.000210914	PREDICTED: wu:fj04c08 [Danio rerio]
Ps134495	6.85156	606.053	88.4547	5e-05	0.000210914
Ps131018	2.47353	204.951	82.8577	5e-05	0.000210914	predicted protein [Nematostella vectensis]
Ps134721	0.378368	104.282	76.3816	0.0106	0.0246421	predicted protein [Phaeodactylum tricornutum CCAP 1055/1] &gt;gi|217405683|gb|EEC45625.1| predicted protein [Phaeodactylum tricornutum CCAP 1055/1]
Ps138282	9.1409	516.949	56.5534	5e-05	0.000210914	putative Myb-like protein [Hyaloperonospora parasitica]
Ps134547	0.621961	33.3872	53.6805	0.0192	0.040668	predicted protein [Phaeodactylum tricornutum CCAP 1055/1] &gt;gi|209582680|gb|ACI65301.1| predicted protein [Phaeodactylum tricornutum CCAP 1055/1]
Ps133384	1.92719	91.6711	47.5672	0.00015	0.000585067
Ps138452	1.02589	48.347	47.1269	5e-05	0.000210914	Os08g0451600 [Oryza sativa (japonica cultivar-group)] &gt;gi|113623917|dbj|BAF23862.1| Os08g0451600 [Oryza sativa (japonica cultivar-group)]
Ps140154	22.3013	985.973	44.2115	5e-05	0.000210914
Ps131526	1.50121	66.0743	44.014	0.0123	0.0278417
Ps135238	36.4604	1603.52	43.9798	5e-05	0.000210914
Ps137961	4.648	196.027	42.1745	5e-05	0.000210914	ABC transporter family protein [Tetrahymena thermophila] &gt;gi|89296851|gb|EAR94839.1| ABC transporter family protein [Tetrahymena thermophila SB210]
Ps142922	0	40.9279	41.9279	5e-05	0.000210914
Ps108939	0.526606	20.6446	39.2031	0.01985	0.0418203	CYP86A2 (ABERRANT INDUCTION OF TYPE THREE GENES 1); oxygen binding [Arabidopsis thaliana]
Ps136697	68.7239	2670.41	38.8571	5e-05	0.000210914	hypothetical protein [Monosiga brevicollis MX1] &gt;gi|163774127|gb|EDQ87759.1| predicted protein [Monosiga brevicollis MX1]
Ps129671	2.18072	83.5499	38.313	0.00695	0.0171984	protein kinase [Nyctotherus ovalis]
PsAvh303	4.31305	155.573	36.0703	5e-05	0.000210914
Ps108652	114.762	4025.34	35.0755	5e-05	0.000210914	unknown protein [Phytophthora sojae]
Ps145538	1.85433	63.9092	34.4648	0.0068	0.0168563	catechol-O-methyltransferase [Bos taurus]
Ps141693	3.50116	120.636	34.456	5e-05	0.000210914
Ps142765	15.4621	526.329	34.0399	5e-05	0.000210914	myb domain-containing protein [Dictyostelium discoideum AX4] &gt;gi|74926727|sp|Q869R9|MYBJ_DICDI RecName: Full=Myb-like protein J &gt;gi|28830004|gb|AAO52494.1| similar to Dictyostelium discoideum (Slime mold). Protein kinase YakA &gt;gi|60472171|gb|EAL7
Ps143766	57.1701	1827.92	31.9734	5e-05	0.000210914
Ps142921	0	30.4244	31.4244	5e-05	0.000210914
Ps137584	6.29733	187.31	29.7444	5e-05	0.000210914
Ps128751	1.01973	30.3194	29.7328	0.0095	0.0224545	hypothetical protein BRAFLDRAFT_84879 [Branchiostoma floridae]
Ps130836	2.52565	74.0544	29.3209	0.0001	0.000403385	copia-type polyprotein, putative [Arabidopsis thaliana] &gt;gi|12321387|gb|AAG50765.1|AC079131_10 copia-type polyprotein, putative [Arabidopsis thaliana]
Ps136202	1.09285	31.405	28.7368	0.00025	0.000932203	predicted: similar to Choline dehydrogenase [Strongylocentrotus purpuratus]
Ps114538	6.93972	190.993	27.5217	0.0052	0.0134315
Ps108819	65.7031	1769.8	26.9363	5e-05	0.000210914	CBEL protein, formerly GP34 [Phytophthora parasitica]
Ps128624	5.24504	139.219	26.543	0.0157	0.0342698	elicitin-like protein SOL12 [Phytophthora sojae]
Ps128618	1.23973	32.8254	26.4779	0.01045	0.0243231	unknown [Phytophthora sojae]
Ps135399	5.14524	136.171	26.4654	5e-05	0.000210914	PREDICTED: hypothetical protein [Strongylocentrotus purpuratus] &gt;gi|115738249|ref|XP_790544.2| PREDICTED: hypothetical protein [Strongylocentrotus purpuratus]
Ps140022	4.77098	125.818	26.3715	5e-05	0.000210914
Ps142915	6.64675	175.045	26.3354	5e-05	0.000210914
Ps135931	7.74233	199.151	25.7224	5e-05	0.000210914	cell 5A endo-1,4-betaglucanase [Phytophthora sojae]
Ps131583	0.394117	34.6837	25.5959	0.02245	0.0463003	TKL family protein kinase [Trichomonas vaginalis G3]
Ps132267	11.183	283.789	25.3768	5e-05	0.000210914	coenzyme A disulfide reductase [Brachyspira hyodysenteriae WA1] &gt;gi|225215743|gb|ACN84477.1| coenzyme A disulfide reductase [Brachyspira hyodysenteriae WA1]
Ps130548	7.55272	190.68	25.2465	5e-05	0.000210914	hypothetical protein [Plasmodium yoelii yoelii str. 17XNL] &gt;gi|23489801|gb|EAA21723.1| asparagine-rich protein [Plasmodium yoelii yoelii]
PsAvh457	12.7295	319.443	25.0947	5e-05	0.000210914
Ps134154	3.83022	95.9728	25.0567	0.00975	0.0229459
Ps134722	1.24926	30.5113	24.4235	0.0001	0.000403385	hypothetical protein DEHA0B14239 [Debaryomyces hansenii CBS767]
Ps140767	0.966669	23.2521	24.0538	0.0133	0.0297114	pleiotropic drug resistance transporter [Phytophthora sojae]
Ps128617	20.0781	481.444	23.9786	5e-05	0.000210914	unknown [Phytophthora sojae]
Ps140763	16.7474	398.701	23.8067	5e-05	0.000210914
Ps139665	0.989954	23.2764	23.5126	0.0003	0.00109894
Ps130834	10.054	231.377	23.0134	5e-05	0.000210914
Ps128950	8.69432	199.382	22.9324	5e-05	0.000210914	predicted protein [Phaeodactylum tricornutum CCAP 1055/1] &gt;gi|217409554|gb|EEC49485.1| predicted protein [Phaeodactylum tricornutum CCAP 1055/1]
Ps140246	14.4497	325.769	22.545	5e-05	0.000210914
Ps143257	0.962365	21.6715	22.519	0.0004	0.00141891	hypothetical protein CHLREDRAFT_177397 [Chlamydomonas reinhardtii] &gt;gi|158273536|gb|EDO99325.1| predicted protein [Chlamydomonas reinhardtii]
Ps129652	1.93802	42.8985	22.1352	0.0001	0.000403385	bZIP family transcription factor [Phytophthora infestans]
Ps130783	2.01348	43.5548	21.6316	0.0002	0.000758872	hypothetical protein BC1G_07777 [Botryotinia fuckeliana B05.10] &gt;gi|150852728|gb|EDN27920.1| hypothetical protein BC1G_07777 [Botryotinia fuckeliana B05.10]
Ps157619	7.42777	158.686	21.3639	5e-05	0.000210914	putative CPRD49 [Oryza sativa Japonica Group]
Ps131444	5.72355	120.626	21.0754	5e-05	0.000210914	putative Myb-like protein [Hyaloperonospora parasitica]
Ps132232	12.1201	250.448	20.6639	5e-05	0.000210914	Carboxyvinyl-carboxyphosphonate phosphorylmutase [Sorangium cellulosum 'So ce 56']
Ps137945	2.17215	44.7837	20.6172	0.00015	0.000585067	G-box binding factor [Pichia stipitis CBS 6054] &gt;gi|149388201|gb|ABN68684.2| G-box binding factor [Pichia stipitis CBS 6054]
Ps130870	1.2281	25.283	20.5871	0.00885	0.0210837
Ps127955	6.09121	124.826	20.4928	5e-05	0.000210914
Ps130476	1.92827	39.1465	20.3014	0.0087	0.0207913
Ps158550	72.1344	1447.48	20.0664	5e-05	0.000210914	unknown protein [Phytophthora sojae]
Ps142811	4.15421	83.0265	19.9861	5e-05	0.000210914
Ps136832	4.30627	85.7078	19.903	5e-05	0.000210914	predicted protein [Physcomitrella patens subsp. patens]
Ps141417	1.3727	27.2148	19.8257	5e-05	0.000210914	LReO_3 [Oryzias latipes]
PsAvh282	2.55042	49.6654	19.4734	0.0001	0.000403385
Ps138583	2.93518	53.5164	18.2327	0.0006	0.00202837
Ps138409	1.78665	32.566	18.2274	0.02325	0.0476069
Ps139731	5.99999	108.464	18.0774	0.0008	0.00261038
Ps128468	9.32179	167.874	18.0088	5e-05	0.000210914	predicted protein [Thalassiosira pseudonana CCMP1335] &gt;gi|220974000|gb|EED92330.1| predicted protein [Thalassiosira pseudonana CCMP1335]
Ps140600	3.18938	57.2681	17.9559	5e-05	0.000210914
Ps108437	28.6592	508.706	17.7502	5e-05	0.000210914	PREDICTED: similar to germinal histone H4 gene [Canis familiaris]
PsAvh164	0.688239	12.2028	17.7305	0.00055	0.00188496
Ps134823	7.85164	139.046	17.7092	5e-05	0.000210914	skeletrophin [Culex quinquefasciatus] &gt;gi|167869150|gb|EDS32533.1| skeletrophin [Culex quinquefasciatus]
Ps138650	4.97875	84.4071	16.9535	5e-05	0.000210914
Ps134484	0.78396	13.2041	16.8428	0.01215	0.0275895	predicted protein [Nematostella vectensis] &gt;gi|156216493|gb|EDO37429.1| predicted protein [Nematostella vectensis]
Ps132406	1.2994	21.2289	16.3375	0.00085	0.00275311
Ps136056	0	15.0243	16.0243	0.00125	0.0038806	putative sensor protein [Leptospira biflexa serovar Patoc strain &apos;Patoc 1 (Paris)&apos;] &gt;gi|167777926|gb|ABZ96224.1| Putative sensor protein [Leptospira biflexa serovar Patoc strain &apos;Patoc 1 (Paris)&apos;]
Ps141707	0.98447	15.5842	15.83	0.0113	0.026	PREDICTED: similar to ankyrin 2,3/unc44 [Acyrthosiphon pisum]
Ps140409	10.662	167.941	15.7514	5e-05	0.000210914
Ps108858	23.7252	372.193	15.6877	5e-05	0.000210914	annexin [Saprolegnia monoica]
Ps109429	7.03356	110.223	15.671	5e-05	0.000210914	NADH:flavin oxidoreductase Old Yellow Enzyme family-like [Synechococcus elongatus PCC 7942]
Ps140771	158.27	2466.44	15.5837	5e-05	0.000210914	predicted protein [Phaeodactylum tricornutum CCAP 1055/1] &gt;gi|209583131|gb|ACI65751.1| predicted protein [Phaeodactylum tricornutum CCAP 1055/1]
Ps108337	8.16151	126.749	15.5301	5e-05	0.000210914	putative exo-1,3-beta-glucanase [Phytophthora infestans]
Ps143445	10.5733	160.403	15.1706	5e-05	0.000210914	conserved hypothetical protein [Aurantimonas sp. SI85-9A1] &gt;gi|90337450|gb|EAS51101.1| conserved hypothetical protein [Aurantimonas manganoxydans SI85-9A1]
Ps142510	24.8143	376.381	15.1679	5e-05	0.000210914	unknown protein [Phytophthora sojae]
Ps108804	18.5495	281.22	15.1605	0.0003	0.00109894	Histone H2B
Ps135551	4.28683	64.5682	15.062	5e-05	0.000210914	predicted protein [Populus trichocarpa] &gt;gi|222848015|gb|EEE85562.1| predicted protein [Populus trichocarpa]
Ps156629	36.4449	533.885	14.6491	5e-05	0.000210914
Ps136906	3.54052	50.2432	14.1909	5e-05	0.000210914
Ps132946	1.96077	27.239	13.892	0.01795	0.0384115	putative Myb-like protein [Hyaloperonospora parasitica]
Ps140008	3.83464	53.0296	13.8291	5e-05	0.000210914	major facilitator transporter [Desulfotomaculum reducens MI-1] &gt;gi|134052082|gb|ABO50053.1| major facilitator superfamily MFS_1 [Desulfotomaculum reducens MI-1]
Ps132467	0.7581	10.4413	13.773	0.0152	0.033331	croquemort-like mating protein M82 [Phytophthora infestans]
Ps158072	126.687	1742.3	13.7528	5e-05	0.000210914
Ps157551	81.8813	1119.37	13.6706	5e-05	0.000210914
Ps128642	25.5513	347.75	13.6099	5e-05	0.000210914
Ps158257	103.243	1362.23	13.1944	5e-05	0.000210914	histone H2A.1 [Toxoplasma gondii]
Ps126753	0	12.1564	13.1564	0.00095	0.0030366	pol polyprotein - fruit fly (Drosophila melanogaster) transposon 1731
Ps136443	1.23756	16.2548	13.1346	5e-05	0.000210914	predicted: similar to FAN protein, partial [Strongylocentrotus purpuratus]
Ps145196	1.0969	14.3252	13.0597	0.00075	0.00246693	prostaglandin-D synthase [Gallus gallus]
Ps141202	2.93414	38.1021	12.9858	0.00065	0.00217618	MIP family channel protein [Acidobacteria bacterium Ellin345]
Ps137937	38.8945	500.159	12.8594	5e-05	0.000210914	putative zinc finger protein 2 [Phytophthora sojae]
Ps143821	1.71381	21.8632	12.7571	0.0006	0.00202837
Ps139882	1.40707	17.6145	12.5186	0.01485	0.03267	loricrin-like [Oryza sativa Japonica Group]
Ps133141	1.12282	14.029	12.4944	0.01475	0.0325	hypothetical protein CHLREDRAFT_194339 [Chlamydomonas reinhardtii] &gt;gi|158271841|gb|EDO97652.1| predicted protein [Chlamydomonas reinhardtii]
Ps140206	40.9061	509.114	12.4459	5e-05	0.000210914	PREDICTED: similar to NOD3 protein [Bos taurus]
Ps129810	0.369914	15.9268	12.3561	0.00585	0.0148292	zinc transporter ZupT [Acinetobacter sp. ADP1]
Ps144163	0.531635	6.56263	12.3442	0.016	0.0347985	predicted protein [Phaeodactylum tricornutum CCAP 1055/1] &gt;gi|217403297|gb|EEC43250.1| predicted protein [Phaeodactylum tricornutum CCAP 1055/1]
Ps133557	4.12267	50.7155	12.3016	0.00075	0.00246693
Ps132261	1.74588	21.4701	12.2976	0.00075	0.00246693	hypothetical protein Pmar_PMAR009357 [Perkinsus marinus ATCC 50983]
Ps134789	0	11.2788	12.2788	5e-05	0.000210914	pectinacetylesterase, putative [Sorangium cellulosum &apos;So ce 56&apos;] &gt;gi|161159525|emb|CAN90830.1| pectinacetylesterase, putative [Sorangium cellulosum &apos;So ce 56&apos;]
Ps139976	4.16744	51.16	12.2761	0.00125	0.0038806	serine protease [Phytophthora infestans]
Ps133365	1.90186	23.3336	12.2688	5e-05	0.000210914	hypothetical protein [Dictyostelium discoideum AX4] &gt;gi|60462812|gb|EAL61012.1| hypothetical protein DDBDRAFT_0191700 [Dictyostelium discoideum AX4]
Ps137375	0.530542	6.37268	12.0116	0.01965	0.0415059	hypothetical protein Tery_3214 [Trichodesmium erythraeum IMS101] &gt;gi|110167793|gb|ABG52333.1| hypothetical protein Tery_3214 [Trichodesmium erythraeum IMS101]
Ps143098	16.5849	197.873	11.9309	5e-05	0.000210914	PREDICTED: hypothetical protein [Vitis vinifera]
Ps138249	32.1765	382.98	11.9025	5e-05	0.000210914	predicted protein [Physcomitrella patens subsp. patens]
Ps137043	2.40912	28.6079	11.8748	0.01835	0.0391503	elicitin-like protein SOL1E [Phytophthora sojae]
Ps130982	4.41734	52.2464	11.8276	0.0013	0.0040162	hypothetical protein OA307_873 [Octadecabacter antarcticus 307] &gt;gi|198251536|gb|EDY75851.1| hypothetical protein OA307_873 [Octadecabacter antarcticus 307]
Ps133223	0.952685	11.2411	11.7994	0.0219	0.0454363	putative integral membrane protein [Frankia alni ACN14a]
Ps128919	1.90925	22.3219	11.6914	0.0147	0.0324023	predicted protein [Nematostella vectensis]
Ps131175	0.967462	11.2922	11.672	0.01555	0.0339878
Ps131160	30.796	359.228	11.6648	5e-05	0.000210914	small cellulose binding protein [Phytophthora infestans]
Ps109052	2.71658	31.3708	11.5479	0.00065	0.00217618	HYPOTHETICAL SIGNAL PEPTIDE PROTEIN [Ralstonia solanacearum GMI1000]
Ps108732	305.241	3489.8	11.4329	5e-05	0.000210914	elicitin-like protein SOL2A [Phytophthora sojae]
PsCRN_106	0.819457	9.34057	11.3985	0.01725	0.0371149
Ps109194	14.7527	167.168	11.3313	5e-05	0.000210914	predicted protein [Nematostella vectensis]
Ps128603	3.84449	43.3873	11.2856	0.00105	0.00332558	putative glycosyl hydrolase [Colwellia psychrerythraea 34H] &gt;gi|71144701|gb|AAZ25174.1| putative glycosyl hydrolase [Colwellia psychrerythraea 34H]
Ps133570	1.72791	19.4889	11.2789	0.0178	0.0381191
Ps109689	2.75539	31.0113	11.2548	5e-05	0.000210914	catalase/peroxidase HPI [Rhodopseudomonas palustris BisB18]
Ps132238	4.28082	47.8639	11.181	5e-05	0.000210914	glycosyl transferase group 1 [Cyanothece sp. PCC 8801] &gt;gi|218166483|gb|ACK65220.1| glycosyl transferase group 1 [Cyanothece sp. PCC 8801]
Ps128585	5.48992	61.2486	11.1566	0.00085	0.00275311
Ps109677	1.1108	12.3895	11.1537	0.0011	0.00345809	Acyl-coenzyme A oxidase 1, peroxisomal (Palmitoyl-CoA oxidase) (AOX)
Ps141946	12.5625	140.109	11.153	5e-05	0.000210914	copine, putative [Entamoeba dispar SAW760]
Ps143052	1.53137	17.0326	11.1225	0.0011	0.00345809	predicted protein [Phaeodactylum tricornutum CCAP 1055/1] &gt;gi|217406115|gb|EEC46055.1| predicted protein [Phaeodactylum tricornutum CCAP 1055/1]
Ps144696	1.0681	11.828	11.0739	0.02005	0.042195	predicted protein [Nematostella vectensis] &gt;gi|156214996|gb|EDO35967.1| predicted protein [Nematostella vectensis]
Ps136475	6.19506	68.5523	11.0656	5e-05	0.000210914	hypothetical protein [Phytophthora cinnamomi]
Ps143555	1.35294	14.8264	10.9587	0.01705	0.0367606	croquemort-like mating protein M82 [Phytophthora infestans]
Ps109438	11.8217	129.154	10.9252	5e-05	0.000210914	enoyl-CoA hydratase/isomerase domain-containing protein [Dictyostelium discoideum AX4]
Ps112758	0.935221	10.1873	10.8929	0.01915	0.0406148	predicted: similar to ATP-binding cassette, sub-family A member 3 [Macaca mulatta]
Ps125484	2.2793	24.7297	10.8497	0.0013	0.0040162	oxidoreductase, 2-nitropropane dioxygenase family [Pseudomonas entomophila L48]
Ps128251	2.80513	30.3242	10.8103	0.0009	0.0028962
Ps131870	1.38766	14.9739	10.7908	5e-05	0.000210914	calmodulin, putative [Arabidopsis thaliana] &gt;gi|75335337|sp|Q9LQN4|CML17_ARATH RecName: Full=Probable calcium-binding protein CML17; AltName: Full=Calmodulin-like protein 17 &gt;gi|8920599|gb|AAF81321.1|AC007767_1 Contains similarity to a putative calm
Ps156176	21.8966	234.433	10.7064	5e-05	0.000210914
Ps137845	1.15475	12.3111	10.6613	5e-05	0.000210914	mannosidase, beta A, lysosomal [Xenopus laevis]
Ps137030	106.175	1126.96	10.6142	5e-05	0.000210914	predicted protein [Chlamydomonas reinhardtii] &gt;gi|158278988|gb|EDP04750.1| predicted protein [Chlamydomonas reinhardtii]
Ps139978	97.3784	1033.34	10.6116	5e-05	0.000210914
Ps134385	1.2967	13.7559	10.6084	0.0178	0.0381191
Ps158036	5.41016	57.2102	10.5746	0.0002	0.000758872
Ps128400	30.4594	319.103	10.4763	5e-05	0.000210914	PREDICTED: similar to predicted protein, partial [Hydra magnipapillata]
Ps136466	9.54218	99.7593	10.4546	5e-05	0.000210914	CYP86A4 (cytochrome P450, family 86, subfamily A, polypeptide 4); oxygen binding [Arabidopsis thaliana]
Ps142419	23.367	239.442	10.247	5e-05	0.000210914	predicted protein [Thalassiosira pseudonana CCMP1335] &gt;gi|220973773|gb|EED92103.1| predicted protein [Thalassiosira pseudonana CCMP1335]
Ps140035	6.78663	69.1355	10.187	5e-05	0.000210914
Ps139123	0	9.18321	10.1832	0.002	0.00586066
Ps140524	155.488	1571.07	10.1041	5e-05	0.000210914
Ps156558	4.09814	41.2084	10.0554	5e-05	0.000210914	hypothetical protein [Dictyostelium discoideum AX4] &gt;gi|60462812|gb|EAL61012.1| hypothetical protein DDBDRAFT_0191700 [Dictyostelium discoideum AX4]
Ps138732	1.34528	13.3868	9.95094	0.00135	0.00415385	putative phospholipase D 2 [Phytophthora sojae]
PsAvh463	0	8.86899	9.86899	0.002	0.00586066
Ps134802	5.07949	49.8093	9.80596	5e-05	0.000210914	endo-1,3-beta-glucanase [Pichia stipitis CBS 6054]
Ps127648	1.15815	11.3453	9.79605	0.0229	0.047025	PREDICTED: hypothetical protein [Vitis vinifera]
Ps137090	13.1875	128.153	9.71776	0.0209	0.0436546	cystatin-like cysteine protease inhibitor EPIC4 [Phytophthora infestans]
Ps127543	5.05541	48.983	9.68922	0.00035	0.00125714
Ps140609	16.1497	156.221	9.67331	0.0014	0.00429268
Ps136315	1.33612	12.9243	9.67301	0.01935	0.0409706
Ps108805	58.7177	563.369	9.59453	5e-05	0.000210914	predicted: similar to histone 1, H2ai (predicted) [Canis familiaris]
Ps143829	0.597212	5.70282	9.54907	0.01965	0.0415059	hypothetical protein LOC445856 [Xenopus laevis] &gt;gi|52354635|gb|AAH82879.1| LOC445856 protein [Xenopus laevis]
Ps135884	2.02087	19.2606	9.53085	0.00135	0.00415385	ankyrin 2,3/unc44 [Aedes aegypti] &gt;gi|108868849|gb|EAT33074.1| ankyrin 2,3/unc44 [Aedes aegypti]
Ps156614	0.997202	9.44659	9.4731	0.00195	0.0057347	aldo-keto reductase, putative [Phytophthora infestans]
Ps145404	1.01761	9.63449	9.46776	0.02075	0.0433492	predicted protein [Ostreococcus lucimarinus CCE9901] &gt;gi|144582867|gb|ABP00941.1| predicted protein [Ostreococcus lucimarinus CCE9901]
Ps128494	3.72642	35.1251	9.42596	5e-05	0.000210914	predicted protein [Chlamydomonas reinhardtii] &gt;gi|158283217|gb|EDP08968.1| predicted protein [Chlamydomonas reinhardtii]
Ps134135	98.4508	922.378	9.36892	5e-05	0.000210914	predicted protein [Physcomitrella patens subsp. patens]
Ps132856	4.81669	44.9797	9.3383	5e-05	0.000210914	predicted protein [Ostreococcus lucimarinus CCE9901]
Ps130025	8.71226	80.8373	9.27857	0.0222	0.0458923
Ps108507	0.743974	6.87726	9.24395	0.02285	0.046956	Beta-glucosidase [Victivallis vadensis ATCC BAA-548]
Ps157662	0.959021	8.84756	9.22562	0.02145	0.0446485	predicted protein [Monosiga brevicollis MX1]
Ps127452	3.64934	33.541	9.19098	0.02075	0.0433492	hypothetical protein Oter_4323 [Opitutus terrae PB90-1] &gt;gi|177843343|gb|ACB77595.1| protein of unknown function DUF1697 [Opitutus terrae PB90-1]
Ps127833	1.32975	12.1356	9.12623	0.02045	0.0428163	elicitin-like protein SOL13A [Phytophthora sojae]
Ps133001	0.925995	8.4469	9.12197	0.00175	0.00522306	dimeric dihydrodiol dehydrogenase, putative [Phytophthora infestans]
Ps129619	0.789874	7.19373	9.10744	0.02205	0.045673	tannase precursor [Pseudomonas stutzeri A1501]
Ps132480	25.695	230.724	8.97933	5e-05	0.000210914	IQ calmodulin-binding region [Medicago truncatula]
Ps131015	0.954214	8.56157	8.97238	0.02375	0.0484227	Pc22g00820 [Penicillium chrysogenum Wisconsin 54-1255]
Ps136839	10.0993	90.6107	8.97198	5e-05	0.000210914	predicted protein [Phaeodactylum tricornutum CCAP 1055/1] &gt;gi|217405123|gb|EEC45067.1| predicted protein [Phaeodactylum tricornutum CCAP 1055/1]
Ps108762	11.077	99.1777	8.95348	5e-05	0.000210914	Kidney mitochondrial carrier protein 1 (Solute carrier family 25 member 30)
Ps127373	1.74166	15.5457	8.92579	0.00145	0.00442347	polygalacturonase 6 [Phytophthora cinnamomi]
Ps139047	0.60571	5.40258	8.91942	0.0247	0.0499943	tyrosinase [Phaeodactylum tricornutum CCAP 1055/1] &gt;gi|217404752|gb|EEC44698.1| tyrosinase [Phaeodactylum tricornutum CCAP 1055/1]
Ps155802	68.702	611.784	8.90489	5e-05	0.000210914	hypothetical protein Exig_2160 [Exiguobacterium sibiricum 255-15] &gt;gi|171990690|gb|ACB61612.1| conserved hypothetical protein [Exiguobacterium sibiricum 255-15]
Ps138634	7.55716	67.2738	8.90199	0.0002	0.000758872	sortingnexin-related [Schistosoma mansoni]
Ps138469	1.56587	13.8404	8.83879	0.0241	0.0490751	lipase/esterase [uncultured bacterium]
Ps133972	15.9604	140.691	8.815	5e-05	0.000210914	predicted protein [Physcomitrella patens subsp. patens]
Ps133525	1.00647	8.87024	8.81322	0.0243	0.0493681	carboxylesterase family protein [Neosartorya fischeri NRRL 181]
Ps118113	7.84771	68.6414	8.74668	5e-05	0.000210914	predicted: similar to CG1453-PA, isoform A [Tribolium castaneum]
Ps109219	4.27489	37.3787	8.74378	0.00015	0.000585067	oxidoreductase, zinc-binding dehydrogenase family protein [Mycobacterium avium 104]
Ps133252	17.4043	151.673	8.71469	5e-05	0.000210914
Ps144916	1.83178	15.8367	8.64553	0.00215	0.00625375	fructokinase [Streptococcus pneumoniae CDC1087-00]
Ps133410	16.1716	138.615	8.57151	5e-05	0.000210914	Glu/Leu/Phe/Val dehydrogenase, C terminal [Geobacter uraniumreducens Rf4]
Ps158106	22.0987	189.415	8.57132	0.0022	0.00638296	SJCHGC03002 protein [Schistosoma japonicum]
Ps156628	3.16069	26.9029	8.51172	0.0002	0.000758872	predicted protein [Coprinopsis cinerea okayama7#130] &gt;gi|116509139|gb|EAU92034.1| predicted protein [Coprinopsis cinerea okayama7#130]
Ps137526	0	7.48144	8.48144	5e-05	0.000210914	hypothetical protein [Monosiga brevicollis MX1] &gt;gi|163770853|gb|EDQ84531.1| predicted protein [Monosiga brevicollis MX1]
Ps155951	36.4657	308.933	8.47188	0.00245	0.00701051	predicted protein [Nematostella vectensis]
Ps128975	302.302	2559.47	8.4666	5e-05	0.000210914
Ps113120	109.17	916.926	8.39907	5e-05	0.000210914
Ps131546	2.48326	20.6807	8.32804	0.0235	0.0480758	NADH dehydrogenase (ubiquinone) Fe-S protein 7 [Rattus norvegicus]
Ps133977	16.6374	138.199	8.30653	5e-05	0.000210914	hypothetical protein PARMER_02778 [Parabacteroides merdae ATCC 43184] &gt;gi|154086649|gb|EDN85694.1| hypothetical protein PARMER_02778 [Parabacteroides merdae ATCC 43184]
Ps142666	15.7499	130.573	8.2904	5e-05	0.000210914
Ps158154	21.5774	178.149	8.25628	5e-05	0.000210914	Os09g0515800 [Oryza sativa (japonica cultivar-group)]
Ps137557	23.1194	190.838	8.25445	5e-05	0.000210914	PREDICTED: similar to carboxypeptidase B2 (plasma) [Canis familiaris]
Ps129608	1.35222	11.1396	8.23801	5e-05	0.000210914	daunorubicin resistance ABC transporter ATP-binding subunit family protein [Tetrahymena thermophila SB210]
Ps128978	176.726	1450.91	8.20994	5e-05	0.000210914
Ps139294	3.52743	28.9494	8.20694	0.00185	0.00549001
Ps134165	56.5626	462.583	8.17825	5e-05	0.000210914	GM10853 [Drosophila sechellia] &gt;gi|194133530|gb|EDW55046.1| GM10853 [Drosophila sechellia]
Ps131133	0.90566	7.38135	8.15024	0.02365	0.0482791	Pc22g19550 [Penicillium chrysogenum Wisconsin 54-1255]
Ps140532	3.47328	28.0995	8.09019	0.0021	0.00612388	aquaporin [Hyla japonica]
Ps134733	10.4134	83.9919	8.06575	5e-05	0.000210914	predicted protein [Physcomitrella patens subsp. patens]
Ps129938	1.83121	14.7571	8.05866	0.0025	0.00713573	predicted protein [Thalassiosira pseudonana CCMP1335] &gt;gi|220976990|gb|EED95317.1| predicted protein [Thalassiosira pseudonana CCMP1335]
Ps142303	7.43568	59.8018	8.04255	0.0004	0.00141891
Ps142761	5.73926	45.6471	7.95348	0.00035	0.00125714	putative Myb-like protein [Hyaloperonospora parasitica]
Ps133073	1.62597	12.8739	7.91767	0.0003	0.00109894	predicted protein [Laccaria bicolor S238N-H82] &gt;gi|164635665|gb|EDQ99969.1| predicted protein [Laccaria bicolor S238N-H82]
Ps133129	4.30972	34.1048	7.91346	0.0036	0.00977314	hypothetical protein NCU01912 [Neurospora crassa OR74A] &gt;gi|28927353|gb|EAA36307.1| hypothetical protein NCU01912 [Neurospora crassa OR74A]
Ps131500	0.920706	7.28281	7.91003	0.00025	0.000932203	hypothetical protein [Phytophthora cinnamomi]
Ps158256	75.5596	596.337	7.89227	5e-05	0.000210914	histone H2A.1 [Toxoplasma gondii]
Ps133818	8.69659	68.3739	7.86215	0.00305	0.00845457
Ps132134	0.21817	8.57282	7.85836	0.011	0.0254171	pol protein [Thalassiosira pseudonana]
Ps144831	8.71164	68.1513	7.82302	0.0003	0.00109894
Ps133300	1.90809	14.8759	7.79623	0.00375	0.0101203	small GTP-binding protein domain protein [Spirosoma linguale DSM 74] &gt;gi|229734069|gb|EEO95918.1| small GTP-binding protein domain protein [Spirosoma linguale DSM 74]
Ps130723	106.09	823.028	7.75783	5e-05	0.000210914	unknown [Phytophthora sojae]
Ps141721	4.61089	35.7492	7.75321	5e-05	0.000210914	acyltransferase [Acaryochloris marina MBIC11017] &gt;gi|158305597|gb|ABW27214.1| acyltransferase [Acaryochloris marina MBIC11017]
Ps108282	8.42624	64.857	7.69703	5e-05	0.000210914	isovaleryl-CoA dehydrogenase [Bdellovibrio bacteriovorus HD100]
Ps127312	2.93496	22.5834	7.69462	0.0029	0.00810753	knotted 2 protein [Lycopersicon esculentum]
Ps158483	12.6174	96.8451	7.67552	5e-05	0.000210914	ATPANK2 (PANTOTHENATE KINASE 2); pantothenate kinase [Arabidopsis thaliana]
Ps109281	288.823	2199.69	7.61605	5e-05	0.000210914	cell 12A endoglucanase [Phytophthora sojae]
Ps141870	5.39868	41.0963	7.61229	0.0001	0.000403385
Ps158645	1.40012	10.6509	7.60713	0.0032	0.00881696
Ps143949	1.86325	14.1349	7.58615	5e-05	0.000210914	ankyrin repeat protein [Trichomonas vaginalis G3] &gt;gi|121911321|gb|EAY16156.1| ankyrin repeat protein, putative [Trichomonas vaginalis G3]
Ps108806	63.2955	477.11	7.53782	5e-05	0.000210914	unnamed protein product [Tetraodon nigroviridis]
Ps131963	0.994249	7.45155	7.49465	0.0003	0.00109894	pol polyprotein [Nosema bombycis]
Ps140574	1.67166	12.5155	7.48687	5e-05	0.000210914	transposase IS605 [Arthrospira maxima CS-328] &gt;gi|209495477|gb|EDZ95781.1| transposase IS605 [Arthrospira maxima CS-328]
Ps136600	56.8371	425.287	7.48256	5e-05	0.000210914	Ftsj homolog 1 [Xenopus tropicalis]
Ps129379	23.4214	174.109	7.43376	5e-05	0.000210914	predicted: similar to CG7184-PA, isoform A [Tribolium castaneum]
Ps109167	107.518	798.898	7.43037	5e-05	0.000210914	unnamed protein product [Tetraodon nigroviridis]
Ps134716	2.04637	15.1962	7.42593	5e-05	0.000210914	Protein involved in sphingolipid biosynthesis; type II membrane protein with similarity to Kre6p; Skn1p [Saccharomyces cerevisiae]
Ps108172	29.072	215.514	7.41311	5e-05	0.000210914	predicted protein [Nematostella vectensis]
Ps144562	9.12176	67.4172	7.39081	5e-05	0.000210914	predicted protein [Populus trichocarpa] &gt;gi|222839328|gb|EEE77665.1| predicted protein [Populus trichocarpa]
Ps145529	24.4905	180.409	7.36649	5e-05	0.000210914	alternative oxidase [Pythium aphanidermatum]
Ps136645	8.39695	61.4862	7.32244	0.0006	0.00202837	hypothetical protein Noc_1373 [Nitrosococcus oceani ATCC 19707] &gt;gi|254433201|ref|ZP_05046709.1| SCP-like extracellular protein, putative [Nitrosococcus oceani AFC27] &gt;gi|76883186|gb|ABA57867.1| conserved hypothetical protein [Nitrosococcus oceani A
Ps137723	9.41945	68.9068	7.31537	5e-05	0.000210914	AGAP008317-PA [Anopheles gambiae str. PEST] &gt;gi|157014887|gb|EAA12198.4| AGAP008317-PA [Anopheles gambiae str. PEST]
Ps133994	1.54387	11.2885	7.31182	0.0034	0.00929859	putative 5`-nucleotidase [Myxococcus xanthus DK 1622]
Ps141841	17.0424	123.796	7.264	5e-05	0.000210914
Ps135930	9.4919	68.6878	7.23646	5e-05	0.000210914
Ps127243	3.36658	24.215	7.19276	0.00325	0.0089375	homeobox protein, putative [Schistosoma mansoni]
Ps138881	1.43965	10.3221	7.16987	0.0031	0.00857447	C-factor protein [Rhodospirillum centenum SW] &gt;gi|209957199|gb|ACI97835.1| C-factor protein [Rhodospirillum centenum SW]
Ps145444	9.45427	67.6469	7.15517	5e-05	0.000210914
Ps129382	13.8476	98.9265	7.14395	5e-05	0.000210914	UVH1 (ULTRAVIOLET HYPERSENSITIVE 1) [Arabidopsis thaliana]
Ps157071	14.9347	106.191	7.11035	5e-05	0.000210914	predicted protein [Physcomitrella patens subsp. patens]
Ps129924	11.6885	82.9024	7.09265	5e-05	0.000210914	putative 4,5-DOPA dioxygenase extradiol [Oryza sativa Japonica Group]
Ps108658	520.882	3694.33	7.09245	5e-05	0.000210914	unknown [Phytophthora infestans]
Ps142914	3.12398	22.1415	7.08759	5e-05	0.000210914	NptA protein [Acaryochloris marina MBIC11017]
Ps157018	1.39697	9.87443	7.06846	0.00385	0.010356	conserved hypothetical protein [Pediculus humanus corporis] &gt;gi|212506349|gb|EEB10592.1| conserved hypothetical protein [Pediculus humanus corporis]
Ps133485	20.5434	145.192	7.06757	5e-05	0.000210914	conserved hypothetical protein [Perkinsus marinus ATCC 50983]
Ps109040	39.2875	276.917	7.04848	5e-05	0.000210914	predicted protein [Nematostella vectensis]
Ps135818	40.089	281.264	7.01599	5e-05	0.000210914	PAN domain-containing protein, putative [Toxoplasma gondii VEG]
Ps135755	24.3498	170.335	6.99533	5e-05	0.000210914	Os08g0538600 [Oryza sativa (japonica cultivar-group)]
Ps132217	13.7276	95.9633	6.99054	5e-05	0.000210914	predicted protein [Laccaria bicolor S238N-H82] &gt;gi|170116324|ref|XP_001889353.1| predicted protein [Laccaria bicolor S238N-H82] &gt;gi|164635637|gb|EDQ99941.1| predicted protein [Laccaria bicolor S238N-H82] &gt;gi|164635638|gb|EDQ99942.1| predicted pro
Ps142308	4.55423	31.7796	6.97804	0.00415	0.0110332	LOC569944 protein [Danio rerio]
Ps109216	54.8999	382.519	6.96757	5e-05	0.000210914	acetyltransferase, CysE/LacA/LpxA/NodL family [Bacillus cereus G9241]
Ps142932	2.70451	18.8254	6.96074	0.00505	0.0130795	predicted protein [Laccaria bicolor S238N-H82] &gt;gi|164644937|gb|EDR09186.1| predicted protein [Laccaria bicolor S238N-H82]
Ps127313	2.21288	15.3856	6.95275	5e-05	0.000210914	ankyrin repeat-containing protein [Brachyspira murdochii DSM 12563] &gt;gi|227972523|gb|EEK07174.1| ankyrin repeat-containing protein [Brachyspira murdochii DSM 12563]
Ps140475	1.21299	8.41301	6.93576	0.00375	0.0101203
Ps127845	48.1561	333.467	6.92471	5e-05	0.000210914	elicitin-like protein SOL13C [Phytophthora sojae]
Ps131923	44.0253	302.957	6.88143	5e-05	0.000210914	hypothetical protein [Dictyostelium discoideum AX4] &gt;gi|60475811|gb|EAL73746.1| hypothetical protein DDBDRAFT_0216591 [Dictyostelium discoideum AX4]
Ps108505	45.7731	314.68	6.87478	5e-05	0.000210914	Beta-glucosidase [Victivallis vadensis ATCC BAA-548]
Ps143051	4.30741	29.6111	6.87446	5e-05	0.000210914	cardiolipinsynthetase [Lactobacillus johnsonii NCC 533] &gt;gi|41582465|gb|AAS08077.1| cardiolipinsynthetase [Lactobacillus johnsonii NCC 533]
Ps155560	2.82273	19.3773	6.86474	5e-05	0.000210914	predicted protein [Nematostella vectensis] &gt;gi|156216592|gb|EDO37526.1| predicted protein [Nematostella vectensis]
Ps143238	3.0821	21.0985	6.84549	0.0043	0.0113791	hypothetical protein [Phytophthora infestans]
PsCRN_70	6.81993	46.6277	6.83698	0.00035	0.00125714
Ps108714	2.96095	20.1041	6.78975	0.00045	0.00157479	sugar transporter [Thalassiosira pseudonana CCMP1335] &gt;gi|220975938|gb|EED94266.1| sugar transporter [Thalassiosira pseudonana CCMP1335]
Ps137844	13.2154	89.7267	6.78956	5e-05	0.000210914
Ps119968	1.91521	12.961	6.7674	0.00415	0.0110332	NADH:flavin oxidoreductase Old Yellow Enzyme family-like [Synechococcus elongatus PCC 7942]
Ps137194	2.21397	14.9801	6.76617	0.0041	0.0109282
Ps140586	6.49539	43.8753	6.75484	0.0004	0.00141891
Ps131265	24.4725	165.02	6.74308	5e-05	0.000210914	predicted: similar to N-acetylglucosamine-phosphate mutase [Ornithorhynchus anatinus]
Ps142166	112.624	755.395	6.70723	5e-05	0.000210914
Ps136038	4.32082	28.9782	6.70664	0.0005	0.0017281	predicted protein [Nematostella vectensis] &gt;gi|156210550|gb|EDO31718.1| predicted protein [Nematostella vectensis]
Ps129572	33.3076	223.276	6.70346	5e-05	0.000210914	hypothetical protein BSG1_08246 [Bacillus sp. SG-1] &gt;gi|148850352|gb|EDL64514.1| hypothetical protein BSG1_08246 [Bacillus sp. SG-1]
Ps130547	8.15156	54.4334	6.67767	5e-05	0.000210914	predicted protein [Micromonas pusilla CCMP1545]
Ps130792	4.2631	28.3851	6.65832	5e-05	0.000210914	ADP-heptose:LPS heptosyltransferase-like protein [Verrucomicrobium spinosum DSM 4136]
Ps127796	2.46716	16.3573	6.63001	5e-05	0.000210914	predicted protein [Thalassiosira pseudonana CCMP1335] &gt;gi|220977450|gb|EED95776.1| predicted protein [Thalassiosira pseudonana CCMP1335]
Ps135699	4.42691	29.2034	6.59679	5e-05	0.000210914	Sulfatase protein [Azotobacter vinelandii DJ] &gt;gi|226719596|gb|ACO78767.1| Sulfatase protein [Azotobacter vinelandii DJ]
Ps135936	1.09501	7.2052	6.58003	0.00485	0.0126387	furcatin hydrolase [Viburnum furcatum]
Ps144108	2.69765	17.7481	6.5791	0.0043	0.0113791	unnamed protein product [Macaca fascicularis]
PsAvh97	17.7897	116.836	6.56762	5e-05	0.000210914
Ps141669	0	5.55698	6.55698	5e-05	0.000210914	hypothetical protein Memar_0063 [Methanoculleus marisnigri JR1] &gt;gi|125860809|gb|ABN55998.1| conserved hypothetical protein [Methanoculleus marisnigri JR1]
Ps130648	5.02074	32.8777	6.54838	0.0048	0.0125198	DNA helicase [Escherichia coli 536] &gt;gi|191171585|ref|ZP_03033133.1| ATP-dependent DNA helicase, RecQ family [Escherichia coli F11] &gt;gi|110345269|gb|ABG71506.1| hypothetical DNA helicase [Escherichia coli 536] &gt;gi|190908212|gb|EDV67803.1| ATP-dep
Ps135950	23.7573	155.555	6.54767	5e-05	0.000210914	PREDICTED: similar to Proteasome activator complex subunit 4 (Proteasome activator PA200) [Danio rerio]
Ps140066	23.0652	150.957	6.54479	5e-05	0.000210914	predicted protein [Physcomitrella patens subsp. patens] &gt;gi|162677592|gb|EDQ64060.1| predicted protein [Physcomitrella patens subsp. patens]
Ps143446	4.65291	30.4168	6.53716	5e-05	0.000210914	predicted protein [Monosiga brevicollis MX1]
Ps134999	88.0914	574.924	6.52645	5e-05	0.000210914
Ps129644	14.8381	96.8396	6.52642	5e-05	0.000210914	unnamed protein product [Kluyveromyces lactis] &gt;gi|49643171|emb|CAG99123.1| KLLA0E01959p [Kluyveromyces lactis]
Ps135067	3.30363	21.5083	6.51051	5e-05	0.000210914	predicted protein [Thalassiosira pseudonana CCMP1335] &gt;gi|220974577|gb|EED92906.1| predicted protein [Thalassiosira pseudonana CCMP1335]
Ps136850	1.6339	10.6083	6.49263	0.00645	0.0161109	predicted protein [Laccaria bicolor S238N-H82] &gt;gi|164636727|gb|EDR01020.1| predicted protein [Laccaria bicolor S238N-H82]
Ps144054	7.19999	46.7263	6.48977	0.00485	0.0126387	hypothetical protein TRIADDRAFT_50304 [Trichoplax adhaerens] &gt;gi|190584480|gb|EDV24549.1| hypothetical protein TRIADDRAFT_50304 [Trichoplax adhaerens]
Ps131094	7.90158	51.0948	6.4664	5e-05	0.000210914	pleiotropic drug resistance transporter [Phytophthora sojae]
Ps142230	2.07382	13.3538	6.43923	0.0001	0.000403385	Arachidonate 5-lipoxygenase [Salmo salar] &gt;gi|209149946|gb|ACI33000.1| Arachidonate 5-lipoxygenase [Salmo salar]
Ps143773	236.983	1522.88	6.42611	5e-05	0.000210914	PREDICTED: similar to expressed hypothetical protein [Ciona intestinalis]
Ps136002	4.0865	26.2568	6.42525	0.00555	0.0142008
Ps156183	22.7924	146.359	6.42139	5e-05	0.000210914	conserved hypothetical protein [Perkinsus marinus ATCC 50983]
Ps144563	9.37804	60.208	6.4201	5e-05	0.000210914	predicted protein [Populus trichocarpa] &gt;gi|222839328|gb|EEE77665.1| predicted protein [Populus trichocarpa]
Ps157859	1.1481	7.36833	6.41785	0.00065	0.00217618	Os05g0222200 [Oryza sativa (japonica cultivar-group)]
Ps136342	3.40258	21.7029	6.37837	5e-05	0.000210914	hypothetical protein [Paramecium tetraurelia strain d4-2] &gt;gi|124424694|emb|CAK89483.1| unnamed protein product [Paramecium tetraurelia]
Ps132545	32.7716	207.989	6.34662	5e-05	0.000210914
Ps108485	83.2158	527.423	6.33802	5e-05	0.000210914	calcium antiporter, putative [Plasmodium falciparum 3D7]
Ps137802	46.7151	295.034	6.3156	5e-05	0.000210914	beta-fructosidase [Aspergillus oryzae]
Ps138636	10.5934	66.8992	6.31518	5e-05	0.000210914	Sorting nexin-2, putative [Pediculus humanus corporis] &gt;gi|212513117|gb|EEB15745.1| Sorting nexin-2, putative [Pediculus humanus corporis]
Ps136599	32.3463	204.101	6.30987	5e-05	0.000210914
Ps136070	0.911493	5.74605	6.304	0.00515	0.0133204	manganese lipoxygenase [Gaeumannomyces graminis var. tritici]
Ps129931	38.7403	243.299	6.28026	5e-05	0.000210914	sorting nexin 1 [Bos taurus] &gt;gi|122131725|sp|Q05B62|SNX1_BOVIN RecName: Full=Sorting nexin-1 &gt;gi|115545499|gb|AAI22760.1| Sorting nexin 1 [Bos taurus]
Ps132233	240.358	1508.11	6.27443	5e-05	0.000210914
Ps142383	88.8495	557.226	6.27157	5e-05	0.000210914	cysteine protease [Phytophthora infestans]
Ps134086	119.094	746.064	6.2645	5e-05	0.000210914
Ps129733	2.26379	14.1642	6.25685	0.00095	0.0030366	predicted protein [Phaeodactylum tricornutum CCAP 1055/1] &gt;gi|217404851|gb|EEC44796.1| predicted protein [Phaeodactylum tricornutum CCAP 1055/1]
Ps139721	4.84078	30.2542	6.24986	5e-05	0.000210914
Ps134530	8.29108	51.7651	6.24347	5e-05	0.000210914	predicted protein [Thalassiosira pseudonana CCMP1335] &gt;gi|220975537|gb|EED93865.1| predicted protein [Thalassiosira pseudonana CCMP1335]
Ps133558	10.4706	65.1248	6.21978	0.0001	0.000403385
Ps141872	36.511	226.313	6.19849	5e-05	0.000210914	MGC82831 protein [Xenopus laevis] &gt;gi|49119452|gb|AAH73550.1| MGC82831 protein [Xenopus laevis]
Ps137758	10.6408	65.9557	6.19838	5e-05	0.000210914	sterol glucosyltransferase [Withania somnifera]
Ps128693	1.24562	7.71862	6.19661	0.00055	0.00188496	hypothetical protein PGUG_05220 [Pichia guilliermondii ATCC 6260]
Ps109436	35.4425	218.932	6.1771	5e-05	0.000210914	glutamate decarboxylase isoform2 [Solanum lycopersicum]
Ps139821	2.31796	14.3104	6.1737	0.0066	0.0164461
Ps140777	5.34391	32.9776	6.17106	5e-05	0.000210914
Ps134006	124.271	766.849	6.17078	5e-05	0.000210914	PAN domain-containing protein [Toxoplasma gondii ME49] &gt;gi|211966589|gb|EEB01785.1| PAN domain-containing protein [Toxoplasma gondii ME49]
Ps141699	2.74248	16.8904	6.15881	5e-05	0.000210914
Ps133321	16.8797	103.708	6.14395	0.0001	0.000403385
Ps140429	2.77121	17.0075	6.13721	0.00595	0.0150526	PREDICTED: similar to predicted protein [Hydra magnipapillata]
Ps137103	0.867169	5.31693	6.13137	0.0007	0.00232183	PDR-like ABC transporter [Oryza sativa (japonica cultivar-group)]
Ps135260	123.227	751.321	6.09705	5e-05	0.000210914
Ps132403	5.54366	33.7559	6.0891	5e-05	0.000210914	elicitor-like transglutaminase M81B [Phytophthora infestans]
Ps157708	3.92539	23.8233	6.06903	0.00085	0.00275311
Ps134726	74.7076	452.571	6.0579	5e-05	0.000210914	Beta-glucan synthesis-associated protein [Pichia stipitis CBS 6054]
Ps129805	41.9814	253.379	6.03551	5e-05	0.000210914	predicted protein [Chlamydomonas reinhardtii]
Ps142835	3.59011	21.6655	6.03477	0.00575	0.0146113	hypothetical protein [Phytophthora cinnamomi]
Ps110390	15.541	93.722	6.03063	0.0001	0.000403385	predicted: similar to CG4946-PA [Tribolium castaneum]
Ps143936	1.26093	7.60122	6.02826	0.005	0.0129676
Ps139521	0.52692	3.1656	6.00774	0.0052	0.0134315	predicted protein [Chlamydomonas reinhardtii] &gt;gi|158275923|gb|EDP01698.1| predicted protein [Chlamydomonas reinhardtii]
Ps129672	4.53324	27.2336	6.00754	0.00075	0.00246693	protein kinase [Nyctotherus ovalis]
Ps138934	96.8972	580.784	5.99382	5e-05	0.000210914	hypothetical protein [Monosiga brevicollis MX1] &gt;gi|163772171|gb|EDQ85826.1| predicted protein [Monosiga brevicollis MX1]
Ps108587	178.034	1063.2	5.97189	5e-05	0.000210914	unknown [Phytophthora infestans]
Ps134298	9.29851	55.4253	5.96066	5e-05	0.000210914	CG15643 CG15643-PA [Drosophila melanogaster]
Ps139464	7.37939	43.6829	5.91958	0.00125	0.0038806
Ps139345	2.02699	11.9834	5.91192	0.0063	0.0157707
Ps157346	18.753	110.734	5.90487	5e-05	0.000210914	predicted protein [Coprinopsis cinerea okayama7#130]
Ps134338	5.90015	34.8122	5.90022	0.0011	0.00345809	Enoyl-CoA hydratase/isomerase [Sulfitobacter sp. EE-36]
Ps135158	3.01569	17.7612	5.8896	0.0002	0.000758872	mitogen activated protein kinase kinase kinase 10 [Chlamydomonas reinhardtii] &gt;gi|158277919|gb|EDP03685.1| mitogen activated protein kinase kinase kinase 10 [Chlamydomonas reinhardtii]
Ps137145	15.1907	89.4083	5.88573	5e-05	0.000210914
Ps155373	3.64625	21.4218	5.87502	0.00105	0.00332558	predicted: similar to ENSANGP00000009757 [Nasonia vitripennis]
Ps157717	0.695902	4.06678	5.8439	0.0072	0.0176831	purine-cytosine permease [Neosartorya fischeri NRRL 181]
Ps130899	2.54133	14.7943	5.82148	0.00145	0.00442347	diguanylate cyclase with PAS/PAC sensor [Arthrospira maxima CS-328] &gt;gi|209492149|gb|EDZ92498.1| diguanylate cyclase with PAS/PAC sensor [Arthrospira maxima CS-328]
Ps127470	2.42061	14.0866	5.81944	0.0075	0.0183294	croquemort-like mating protein M82 [Phytophthora infestans]
Ps132239	4.63784	26.9689	5.81497	5e-05	0.000210914	glycosyl transferase group 1 [Cyanothece sp. PCC 8801] &gt;gi|218166483|gb|ACK65220.1| glycosyl transferase group 1 [Cyanothece sp. PCC 8801]
Ps144332	54.6109	315.786	5.78247	5e-05	0.000210914	progastricsin [Monodelphis domestica] &gt;gi|73621388|sp|Q689Z7|PEPC_MONDO RecName: Full=Gastricsin; AltName: Full=Pepsinogen C; Flags: Precursor &gt;gi|51534970|dbj|BAD36918.1| pepsinogen C [Monodelphis domestica]
Ps131209	4.7608	27.4347	5.76262	0.0071	0.0174939
Ps156868	6.01496	34.6472	5.76017	5e-05	0.000210914	predicted protein [Physcomitrella patens subsp. patens] &gt;gi|162692376|gb|EDQ78733.1| predicted protein [Physcomitrella patens subsp. patens]
Ps111225	83.4274	480.022	5.75377	5e-05	0.000210914
Ps139854	3.22715	18.5615	5.75167	0.0076	0.018554
Ps130835	3.03896	17.4524	5.74289	0.0002	0.000758872	Highly similar to Ta1-3 polyprotein [Arabidopsis thaliana]
Ps142416	52.0615	297.974	5.7235	5e-05	0.000210914	acidic chitinase [Phytophthora infestans]
Ps139083	196.873	1124.11	5.70982	5e-05	0.000210914	predicted protein [Thalassiosira pseudonana CCMP1335] &gt;gi|220978104|gb|EED96430.1| predicted protein [Thalassiosira pseudonana CCMP1335]
Ps137319	2.85143	16.2203	5.68848	5e-05	0.000210914
Ps135572	2.47673	14.0836	5.68637	0.00765	0.0186522
Ps132291	19.6331	111.635	5.68606	5e-05	0.000210914
Ps127741	2.78854	15.8345	5.67842	0.00655	0.0163286	PREDICTED: hypothetical protein [Taeniopygia guttata]
Ps134301	12.7277	72.0414	5.66021	5e-05	0.000210914	Os05g0159000 [Oryza sativa (japonica cultivar-group)]
Ps127536	7.73549	43.7208	5.65198	0.0002	0.000758872	PREDICTED: similar to GI20863 [Hydra magnipapillata]
Ps108815	12.2087	68.8461	5.6391	5e-05	0.000210914	Acetyltransferase [Leptospira interrogans serovar Lai str. 56601]
Ps143402	20.9474	118.089	5.63741	5e-05	0.000210914
Ps137680	6.399	36.0524	5.63407	5e-05	0.000210914	predicted protein [Laccaria bicolor S238N-H82] &gt;gi|164650685|gb|EDR14926.1| predicted protein [Laccaria bicolor S238N-H82]
Ps127518	10.9649	61.7628	5.63277	5e-05	0.000210914	ubiquitin-protein ligase [Trypanosoma brucei TREU927] &gt;gi|62359356|gb|AAX79795.1| ubiquitin-protein ligase, putative [Trypanosoma brucei] &gt;gi|70803023|gb|AAZ12927.1| ubiquitin-protein ligase, putative [Trypanosoma brucei]
Ps108641	54.8354	307.608	5.60966	5e-05	0.000210914	fumarylacetoacetate hydrolase (fumarylacetoacetase) [Bos taurus]
Ps141729	6.08761	34.0554	5.59422	5e-05	0.000210914
Ps156093	5.18616	29.0004	5.59188	5e-05	0.000210914
Ps144388	14.7038	81.9817	5.57555	5e-05	0.000210914
Ps132390	4.26865	23.7593	5.566	5e-05	0.000210914	subtilisin-like serine protease [Lagenidium giganteum]
Ps140155	3.18902	17.7374	5.56202	5e-05	0.000210914	predicted: similar to LReO_3 [Danio rerio]
Ps136570	3.29811	18.3339	5.55891	0.00885	0.0210837	cell cycle checkpoint protein Rad17, putative [Aspergillus flavus NRRL3357] &gt;gi|220689688|gb|EED46039.1| cell cycle checkpoint protein Rad17, putative [Aspergillus flavus NRRL3357]
Ps125126	101.285	560.848	5.53733	0.0082	0.0197657	PREDICTED: similar to predicted protein [Hydra magnipapillata]
Ps138555	2.12217	11.7379	5.53108	0.00785	0.0190424
Ps130546	4.62796	25.5577	5.52245	0.00135	0.00415385	predicted protein [Micromonas pusilla CCMP1545]
Ps130131	2.27785	12.5613	5.51454	0.00825	0.0198569	calcium-dependent protein kinase, putative [Toxoplasma gondii ME49] &gt;gi|211963886|gb|EEA99081.1| calcium-dependent protein kinase, putative [Toxoplasma gondii ME49]
Ps158476	2.85575	15.7154	5.50307	0.00015	0.000585067	PREDICTED: similar to mCG115602 [Ciona intestinalis]
Ps141871	118.799	653.743	5.50293	5e-05	0.000210914	cystatin-like cysteine protease inhibitor EPIC4 [Phytophthora infestans]
Ps108406	116.259	638.471	5.4918	5e-05	0.000210914	predicted protein [Nematostella vectensis]
Ps143287	5.44785	29.8658	5.48213	0.0096	0.0226488
Ps144131	0.688525	3.77345	5.48048	0.00135	0.00415385	SMC family, C-terminal domain containing protein [Coccidioides posadasii C735 delta SOWgp]
Ps121018	7.4809	40.9882	5.47905	5e-05	0.000210914	putative acetyl-CoA C-acyltransferase [Oryza sativa Japonica Group]
Ps134637	4.56875	24.9783	5.46721	5e-05	0.000210914	magnesium/cobalt transporter CorA [Chlorobium chlorochromatii CaD3] &gt;gi|78171740|gb|ABB28836.1| Magnesium and cobalt transport protein CorA [Chlorobium chlorochromatii CaD3]
Ps137318	21.3704	116.585	5.45544	5e-05	0.000210914	predicted: similar to CG1582-PA [Apis mellifera]
Ps110682	5.97629	32.5798	5.45151	0.00765	0.0186522	elicitin protein [Phytophthora sojae]
Ps109520	94.0813	511.223	5.43384	5e-05	0.000210914	major vault protein [Dictyostelium discoideum AX4]
Ps132931	3.54988	19.2824	5.43185	0.0003	0.00109894
Ps128987	1.93715	10.508	5.42446	0.00785	0.0190424	hypothetical protein Pmar_PMAR002165 [Perkinsus marinus ATCC 50983]
Ps138115	129.528	701.641	5.41691	5e-05	0.000210914
Ps156521	2.70374	14.6132	5.40481	0.0005	0.0017281
Ps138548	141.715	763.646	5.3886	5e-05	0.000210914
Ps133709	2.96566	15.9762	5.38706	0.0004	0.00141891	conserved hypothetical protein [Perkinsus marinus ATCC 50983]
Ps131781	55.9733	300.992	5.37742	5e-05	0.000210914
Ps131360	86.9339	467.432	5.37687	5e-05	0.000210914	endo-glucanase RCE3 [Schizosaccharomyces japonicus yFS275] &gt;gi|212000294|gb|EEB05954.1| endo-glucanase RCE3 [Schizosaccharomyces japonicus yFS275]
Ps141343	5.28202	28.3684	5.37075	5e-05	0.000210914	MGC97721 protein [Xenopus tropicalis]
Ps141500	1.82605	9.80109	5.36737	0.00135	0.00415385	predicted protein [Ostreococcus lucimarinus CCE9901]
PsCRN_38	1.2328	6.60903	5.36099	0.00845	0.0202701
Ps140432	7.37517	39.517	5.35811	5e-05	0.000210914	chloride channel 1, skeletal muscle [Bos taurus]
Ps157548	4.49012	24.0576	5.3579	0.0019	0.00561364
Ps140026	3.6066	19.3101	5.3541	0.0082	0.0197657
Ps142623	2.69446	14.4185	5.35116	0.0076	0.018554
Ps140041	110.627	591.774	5.34927	5e-05	0.000210914	predicted protein [Nematostella vectensis]
Ps135932	56.9769	304.117	5.33755	5e-05	0.000210914	cell 5A endo-1,4-betaglucanase [Phytophthora sojae]
Ps134425	5.89978	31.4506	5.33081	0.00225	0.00651481
Ps139347	5.79158	30.8551	5.32758	5e-05	0.000210914	predicted protein [Physcomitrella patens subsp. patens]
Ps132511	20.8385	110.966	5.32505	0.00155	0.00469101
Ps132429	0.427163	6.59141	5.31923	0.0243	0.0493681	hypothetical protein SlinDRAFT_38840 [Spirosoma linguale DSM 74] &gt;gi|229737196|gb|EEO99012.1| hypothetical protein SlinDRAFT_38840 [Spirosoma linguale DSM 74]
Ps130900	29.381	156.283	5.31919	5e-05	0.000210914	unnamed protein product [Tetraodon nigroviridis]
Ps131680	1.05072	5.57605	5.30688	0.0078	0.0189613	putative transposase [Chlorella virus]
Ps131467	5.43955	28.8092	5.29625	5e-05	0.000210914	monosaccharide transporter [Geosiphon pyriformis]
Ps127489	5.18007	27.4214	5.29364	0.00785	0.0190424	kinesin-like protein KIF2 [Homo sapiens]
Ps133367	2.83396	14.9672	5.28137	0.0002	0.000758872	ankyrin containing protein [Acanthamoeba polyphaga mimivirus]
Ps131945	21.8513	115.335	5.27818	5e-05	0.000210914	hypothetical protein Pmar_PMAR009804 [Perkinsus marinus ATCC 50983]
Ps129781	0.762186	4.01942	5.27354	0.0093	0.0220547	spore coat protein [Bacillus clausii KSM-K16] &gt;gi|56910657|dbj|BAD65184.1| spore coat protein [Bacillus clausii KSM-K16]
Ps138828	0	4.2716	5.2716	5e-05	0.000210914	hypothetical protein CHGG_07640 [Chaetomium globosum CBS 148.51] &gt;gi|88178919|gb|EAQ86387.1| hypothetical protein CHGG_07640 [Chaetomium globosum CBS 148.51]
Ps139146	30.269	159.45	5.26777	5e-05	0.000210914	PREDICTED: similar to R3H domain-containing protein 2, partial [Hydra magnipapillata]
Ps137096	23.4646	123.592	5.26717	5e-05	0.000210914	urease accessory protein [Phytophthora cinnamomi]
Ps132964	4.29019	22.5623	5.25904	0.00155	0.00469101	putative Myb-like protein [Hyaloperonospora parasitica]
Ps131634	0	4.25697	5.25697	5e-05	0.000210914	pectin methylesterase [Cochliobolus carbonum]
Ps157752	1.10906	5.82943	5.25619	0.01	0.0234378
Ps136331	12.8926	67.6439	5.24672	5e-05	0.000210914	predicted protein [Chlamydomonas reinhardtii]
Ps137091	3.23224	16.9331	5.23881	0.0012	0.00374468	ZYRO0F00660p [Zygosaccharomyces rouxii] &gt;gi|238940122|emb|CAR28296.1| ZYRO0F00660p [Zygosaccharomyces rouxii]
Ps158479	8.19042	42.9029	5.23818	5e-05	0.000210914	F13D12.6 [Caenorhabditis elegans]
Ps144397	34.073	178.194	5.22977	5e-05	0.000210914
Ps139365	6.82856	35.3354	5.17465	0.0109	0.0252115	hypothetical protein TGGT1_063730 [Toxoplasma gondii GT1]
Ps109036	3.14849	16.2871	5.17299	0.0096	0.0226488	predicted: similar to protein kinase [Gallus gallus]
Ps137888	47.7031	246.711	5.1718	5e-05	0.000210914
Ps109482	66.6208	342.667	5.14354	5e-05	0.000210914	predicted protein [Physcomitrella patens subsp. patens]
Ps128441	18.5771	95.2724	5.12849	5e-05	0.000210914	predicted protein [Phaeodactylum tricornutum CCAP 1055/1] &gt;gi|217408749|gb|EEC48682.1| predicted protein [Phaeodactylum tricornutum CCAP 1055/1]
Ps139211	46.5828	238.161	5.11264	5e-05	0.000210914	actin cortical patch component Lsb4 (predicted) (PMID 12388763) [Schizosaccharomyces pombe 972h-]
Ps128498	2.14703	10.9603	5.10487	5e-05	0.000210914	predicted protein [Thalassiosira pseudonana CCMP1335] &gt;gi|220976002|gb|EED94330.1| predicted protein [Thalassiosira pseudonana CCMP1335]
Ps131864	3.60474	18.3627	5.09404	0.00035	0.00125714	tubulin tyrosine ligase protein, putative [Trypanosoma cruzi strain CL Brener]
Ps140275	9.7141	49.3568	5.08094	5e-05	0.000210914	U box domain protein [Candidatus Amoebophilus asiaticus 5a2]
Ps140705	10.3579	52.6258	5.08074	5e-05	0.000210914
Ps133359	5.88529	29.8873	5.07831	5e-05	0.000210914	hypothetical protein An07g01140 [Aspergillus niger] &gt;gi|134075669|emb|CAK96561.1| hypothetical protein [Aspergillus niger]
Ps136009	22.4791	114.119	5.07667	5e-05	0.000210914	poly(A) polymerase [Carassius auratus]
Ps108707	3.15914	16.0219	5.0716	0.0005	0.0017281	phosphoenolpyruvate carboxykinase (ATP) [Campylobacter upsaliensis RM3195]
Ps155246	5.94623	30.0471	5.05313	5e-05	0.000210914	Chitin synthase (Chitin-UDP acetyl-glucosaminyl transferase)
Ps140676	4.29089	21.6804	5.05266	0.0004	0.00141891
Ps132460	11.0399	55.7005	5.04538	5e-05	0.000210914	ABC transporter family protein [Tetrahymena thermophila SB210]
Ps155923	2.10577	10.6211	5.04381	0.0116	0.0265514
Ps158636	7.26417	36.6121	5.04009	5e-05	0.000210914	PREDICTED: similar to predicted protein [Hydra magnipapillata]
Ps129490	5.38731	27.0355	5.01837	0.0004	0.00141891	hypothetical protein L8106_27494 [Lyngbya sp. PCC 8106] &gt;gi|119453948|gb|EAW35103.1| hypothetical protein L8106_27494 [Lyngbya sp. PCC 8106]
Ps138646	5.01243	25.1319	5.01392	5e-05	0.000210914	putative polyprotein [Phytophthora infestans]
Ps139108	8.51506	42.5941	5.00221	0.0025	0.00713573
Ps137887	55.8199	279.09	4.99983	5e-05	0.000210914	putative protease [Oceanicaulis alexandrii HTCC2633] &gt;gi|83853169|gb|EAP91021.1| putative protease [Oceanicaulis alexandrii HTCC2633]
Ps127747	4.94521	24.6903	4.99277	5e-05	0.000210914
Ps130169	5.04104	25.1664	4.9923	5e-05	0.000210914	neutral/alkaline nonlysosomal ceramidase superfamily [Stigmatella aurantiaca DW4/3-1]
Ps139527	2.82241	14.0902	4.99226	0.01225	0.027767	Diacylglycerol acyltransferase family protein [Tetrahymena thermophila SB210]
Ps128920	14.4941	71.8499	4.95718	5e-05	0.000210914	zinc finger protein 410 [Xenopus tropicalis]
Ps141321	1.64629	8.15402	4.95297	0.00225	0.00651481	predicted protein [Aspergillus terreus NIH2624] &gt;gi|114195563|gb|EAU37263.1| predicted protein [Aspergillus terreus NIH2624]
Ps130065	2.58015	12.7535	4.94293	5e-05	0.000210914	ABC transporter family protein [Tetrahymena thermophila SB210]
Ps138204	0.954399	4.71626	4.9416	0.0123	0.0278417	GK24659 [Drosophila willistoni] &gt;gi|194162853|gb|EDW77754.1| GK24659 [Drosophila willistoni]
Ps130865	20.2655	100.125	4.94066	5e-05	0.000210914	protein of unknown function DUF1696 [Exiguobacterium sp. AT1b] &gt;gi|229469699|gb|ACQ71471.1| protein of unknown function DUF1696 [Exiguobacterium sp. AT1b]
Ps141944	1.84712	9.12361	4.93937	5e-05	0.000210914	PREDICTED: similar to Peptidase, cysteine peptidase active site; Zinc finger, CCHC-type; Peptidase aspartic, catalytic; Polynucleotidyl transferase, Ribonuclease H fold [Nasonia vitripennis]
Ps134877	4.86263	23.979	4.93128	0.0006	0.00202837
Ps134982	11.3092	55.6217	4.91827	5e-05	0.000210914
Ps140156	1.61807	7.95411	4.9158	0.00025	0.000932203	putative protease [Oceanicaulis alexandrii HTCC2633] &gt;gi|83853169|gb|EAP91021.1| putative protease [Oceanicaulis alexandrii HTCC2633]
Ps141329	4.39199	21.5239	4.90072	0.0004	0.00141891	hypothetical protein CLUG_04673 [Clavispora lusitaniae ATCC 42720]
Ps140688	9.3084	45.5891	4.89763	5e-05	0.000210914
Ps138563	10.3714	50.7616	4.89438	0.0005	0.0017281	hypothetical protein [Phytophthora cinnamomi]
Ps133825	52.1554	255.264	4.8943	5e-05	0.000210914
Ps134804	12.7084	61.9889	4.87779	5e-05	0.000210914	AGAP008107-PA [Anopheles gambiae str. PEST]
Ps142380	13.9216	67.8821	4.87603	0.0026	0.00737516	putative Allantoicase [Sorangium cellulosum 'So ce 56']
Ps129576	1.98744	9.69064	4.87594	5e-05	0.000210914	PREDICTED: similar to ENSANGP00000027587 [Nasonia vitripennis]
Ps136660	11.528	56.0396	4.86117	0.0005	0.0017281
Ps143510	13.6596	66.3976	4.86087	5e-05	0.000210914	predicted protein [Nematostella vectensis]
Ps143531	26.7503	129.911	4.85643	5e-05	0.000210914	FAD-dependent oxidase [Bacillus thuringiensis IBL 4222] &gt;gi|228857848|gb|EEN02336.1| FAD-dependent oxidase [Bacillus thuringiensis IBL 4222]
Ps128126	3.91613	18.9761	4.84563	0.00045	0.00157479	predicted protein [Postia placenta Mad-698-R] &gt;gi|220730303|gb|EED84162.1| predicted protein [Postia placenta Mad-698-R]
Ps139082	190.893	924.494	4.843	5e-05	0.000210914	predicted protein [Thalassiosira pseudonana CCMP1335] &gt;gi|220976091|gb|EED94419.1| predicted protein [Thalassiosira pseudonana CCMP1335]
Ps133127	18.8371	91.0429	4.83317	5e-05	0.000210914	predicted: similar to regulatory erythroid kinase short form [Equus caballus]
Ps125577	1843.04	8903.1	4.83066	5e-05	0.000210914	hypothetical protein BRAFLDRAFT_129679 [Branchiostoma floridae] &gt;gi|229288951|gb|EEN59641.1| hypothetical protein BRAFLDRAFT_129679 [Branchiostoma floridae]
Ps130481	10.2529	49.4583	4.82384	0.0116	0.0265514
Ps128490	6.82045	32.879	4.82065	5e-05	0.000210914	predicted protein [Physcomitrella patens subsp. patens] &gt;gi|162669217|gb|EDQ55809.1| predicted protein [Physcomitrella patens subsp. patens]
Ps133849	2.29942	11.0812	4.81913	0.00025	0.000932203	TPR domain protein [Porphyromonas gingivalis W83]
Ps158877	4.68092	22.5552	4.81854	5e-05	0.000210914	predicted protein [Thalassiosira pseudonana CCMP1335] &gt;gi|220972549|gb|EED90881.1| predicted protein [Thalassiosira pseudonana CCMP1335]
Ps132834	1.80515	8.69465	4.81658	0.00355	0.00965344	dynamin [Theileria parva strain Muguga] &gt;gi|68350884|gb|EAN31647.1| dynamin, putative [Theileria parva]
Ps132981	76.1215	365.872	4.80642	5e-05	0.000210914	P-type ATPase [Pythium aphanidermatum]
Ps141812	1.12399	5.39744	4.80204	0.0133	0.0297114	CRN-like CRN10 [Phytophthora infestans]
Ps142290	16.3186	78.2181	4.79319	5e-05	0.000210914	predicted protein [Physcomitrella patens subsp. patens] &gt;gi|162667879|gb|EDQ54498.1| predicted protein [Physcomitrella patens subsp. patens]
Ps156168	7.75643	37.1507	4.78966	0.0002	0.000758872
Ps136974	7.39825	35.4049	4.78558	5e-05	0.000210914	selenocysteine tRNA activating factor [Takifugu rubripes]
Ps129078	57.9116	276.945	4.7822	5e-05	0.000210914	Contains similarity to an unknown mRNA from Triticum sativum gb|AF004816 and contains a Lipase/Acylhydrolase with GDSL-like motif PF|00657 and FYVE zinc finger PF|01363 domain. ESTs gb|AV541158, gb|AA394699, gb|AI993442, gb|T88167, gb|BE038227, gb|AI9934
Ps135397	1.60114	7.60553	4.75007	0.0122	0.0276756	beta-glucosidase/xylosidase [Phytophthora infestans]
Ps134646	14.0296	66.6383	4.74984	5e-05	0.000210914	putative type II secretory pathway, component EpsD [Photobacterium profundum 3TCK] &gt;gi|90324227|gb|EAS40802.1| putative type II secretory pathway, component EpsD [Photobacterium profundum 3TCK]
Ps128143	9.18069	43.5524	4.74391	0.00065	0.00217618	predicted protein [Chlamydomonas reinhardtii] &gt;gi|158283536|gb|EDP09286.1| predicted protein [Chlamydomonas reinhardtii]
Ps128750	3.56049	16.8702	4.73817	0.0027	0.00761351
Ps135214	11.7022	55.3014	4.72573	5e-05	0.000210914	putative phosphatidylinositol-4-phosphate binding protein [Phytophthora sojae]
Ps142730	4.71169	22.2399	4.72015	0.01155	0.0264634	predicted protein [Ajellomyces capsulatus NAm1]
PsCRN_117	10.3595	48.8839	4.71875	0.01205	0.0274169
Ps155207	4.5205	21.2436	4.69939	5e-05	0.000210914	tyrosinase [Phaeodactylum tricornutum CCAP 1055/1] &gt;gi|217404752|gb|EEC44698.1| tyrosinase [Phaeodactylum tricornutum CCAP 1055/1]
PsCRN_179	23.5506	110.458	4.69024	5e-05	0.000210914
Ps133102	3.66829	17.1531	4.67605	5e-05	0.000210914	set domain-containing protein, putative [Phytophthora infestans] &gt;gi|63086927|emb|CAI72253.1| SET-domain containing protein, putative [Phytophthora infestans]
Ps136407	1.85262	8.58836	4.63579	0.01255	0.0282901	NHL repeat containing protein [Candidatus Methanosphaerula palustris E1-9c] &gt;gi|219545347|gb|ACL15797.1| NHL repeat containing protein [Candidatus Methanosphaerula palustris E1-9c]
Ps140734	3.84591	17.8096	4.63079	0.0004	0.00141891	hypothetical protein [Dictyostelium discoideum AX4] &gt;gi|60462812|gb|EAL61012.1| hypothetical protein DDBDRAFT_0191700 [Dictyostelium discoideum AX4]
Ps136134	4.11264	19.0281	4.62674	0.01635	0.0354586	conserved hypothetical protein [Ricinus communis]
Ps108361	627.426	2901.66	4.6247	5e-05	0.000210914	Unknown protein [Arabidopsis thaliana]
Ps128837	2.41531	11.1551	4.6185	0.0131	0.0293391
Ps108655	19.7501	91.1951	4.61745	5e-05	0.000210914	Glutathione S-transferase, N-terminal [Crocosphaera watsonii WH 8501]
Ps133988	6.05704	27.9547	4.61524	0.0133	0.0297114	putative acetyltransferase [Symbiobacterium thermophilum IAM 14863] &gt;gi|51856800|dbj|BAD40958.1| putative acetyltransferase [Symbiobacterium thermophilum IAM 14863]
PsAvh461	14.6423	67.5677	4.61456	0.0126	0.028386
Ps134824	27.5164	126.808	4.60845	0.0001	0.000403385	predicted protein [Nematostella vectensis] &gt;gi|156215389|gb|EDO36350.1| predicted protein [Nematostella vectensis]
Ps155515	6.66652	30.7049	4.60584	5e-05	0.000210914	Os03g0151100 [Oryza sativa (japonica cultivar-group)]
Ps119516	38.0573	174.735	4.59137	5e-05	0.000210914	ribosomal protein L2 [Phytophthora sojae]
Ps144963	4.25312	19.4936	4.58336	0.01425	0.0315747	hypothetical protein AN1675.2 [Aspergillus nidulans FGSC A4] &gt;gi|40745639|gb|EAA64795.1| hypothetical protein AN1675.2 [Aspergillus nidulans FGSC A4]
Ps157086	12.6875	58.1184	4.58076	5e-05	0.000210914	hypothetical protein LOC100273487 [Zea mays] &gt;gi|194704328|gb|ACF86248.1| unknown [Zea mays]
Ps141163	7.95882	36.3362	4.56553	5e-05	0.000210914	predicted protein [Physcomitrella patens subsp. patens]
Ps140036	11.225	51.2266	4.56362	0.0029	0.00810753
Ps143116	16.466	74.9273	4.55043	5e-05	0.000210914	elicitin-like protein SOL11F [Phytophthora sojae]
Ps156909	7.48189	33.9432	4.53671	0.0002	0.000758872	Tobacco mosaic virus helicase domain-binding protein [Nicotiana tabacum]
Ps135741	15.2849	69.2039	4.5276	5e-05	0.000210914	kinesin motor domain protein protein [Micromonas sp. RCC299]
Ps128270	1.99838	9.02711	4.51721	0.0037	0.00999953	predicted: similar to echinoderm microtubule associated protein like 5 [Canis familiaris]
Ps140260	4.83756	21.8417	4.51502	0.0144	0.0318577
Ps133068	45.8871	207.165	4.51467	5e-05	0.000210914
Ps139662	48.2556	217.419	4.50557	5e-05	0.000210914	PREDICTED: similar to expressed hypothetical protein [Ciona intestinalis]
Ps141974	42.2016	190.07	4.50386	5e-05	0.000210914	secretory protein OPEL [Phytophthora parasitica]
Ps134590	21.08	94.8441	4.49925	0.00265	0.00748913
Ps143999	2.23809	10.0693	4.49906	0.01485	0.03267	Alcohol dehydrogenase zinc-binding domain protein [Methylobacterium extorquens PA1]
Ps137403	47.2419	211.948	4.48644	5e-05	0.000210914	hypothetical protein SORBIDRAFT_01g043340 [Sorghum bicolor] &gt;gi|241919519|gb|EER92663.1| hypothetical protein SORBIDRAFT_01g043340 [Sorghum bicolor]
Ps156741	40.9929	183.635	4.47968	0.00135	0.00415385	PREDICTED: similar to apoptosis-inducing, TAF9-like domain 1 isoform A [Canis familiaris]
Ps108480	15.9568	71.4642	4.4786	0.0013	0.0040162	NADH-quinone oxidoreductase, putative [Aspergillus clavatus NRRL 1]
Ps156058	21.3776	95.6699	4.47524	5e-05	0.000210914	GK24659 [Drosophila willistoni] &gt;gi|194162853|gb|EDW77754.1| GK24659 [Drosophila willistoni]
Ps109334	1287.87	5761.08	4.47334	5e-05	0.000210914
Ps134540	3.9403	17.6028	4.46738	0.00035	0.00125714	conserved hypothetical protein [Perkinsus marinus ATCC 50983]
Ps130753	1.46894	6.54859	4.45804	0.01625	0.0352618	pol protein [Thalassiosira pseudonana]
Ps137852	2.06645	9.20783	4.45587	0.0165	0.03575	mitochondrial pyruvate dehydrogenase kinase isoform 3 [Pisum sativum]
Ps129290	0.428801	5.35499	4.44778	0.01975	0.0416633	unnamed protein product [Podospora anserina] &gt;gi|170936554|emb|CAP61214.1| unnamed protein product [Podospora anserina]
Ps138316	16.1499	71.7492	4.4427	5e-05	0.000210914	predicted protein [Phaeodactylum tricornutum CCAP 1055/1] &gt;gi|209582984|gb|ACI65604.1| predicted protein [Phaeodactylum tricornutum CCAP 1055/1]
Ps139802	2.70969	12.0374	4.44235	0.0001	0.000403385	PAS [Pedobacter sp. BAL39] &gt;gi|149229792|gb|EDM35181.1| PAS [Pedobacter sp. BAL39]
Ps134647	77.9186	346.118	4.44205	5e-05	0.000210914
Ps132216	3.08616	13.7067	4.44134	0.00015	0.000585067	predicted protein [Laccaria bicolor S238N-H82] &gt;gi|170117816|ref|XP_001890093.1| predicted protein [Laccaria bicolor S238N-H82] &gt;gi|164634967|gb|EDQ99283.1| predicted protein [Laccaria bicolor S238N-H82] &gt;gi|164635743|gb|EDR00046.1| predicted pro
Ps135823	9.24206	41.0263	4.43909	0.00135	0.00415385
Ps133279	5.17103	22.9347	4.43523	5e-05	0.000210914
Ps143054	41.3074	182.696	4.42284	5e-05	0.000210914	putative beta-1,3-glucan synthase [Nicotiana alata]
Ps132521	54.5918	241.264	4.41942	5e-05	0.000210914
Ps109113	2.37315	10.4786	4.41548	0.004	0.0107016	predicted: similar to xaa-pro dipeptidase pepd/pepq(e.coli) [Nasonia vitripennis]
Ps144169	3.80289	16.7515	4.40494	0.01475	0.0325
Ps128489	34.5594	152.193	4.40381	5e-05	0.000210914	protein of hypothetical function UPF0187 [Acinetobacter sp. ATCC 27244] &gt;gi|226836374|gb|EEH68757.1| protein of hypothetical function UPF0187 [Acinetobacter sp. ATCC 27244]
Ps144100	7.33568	32.2957	4.40255	5e-05	0.000210914	WD repeat domain phosphoinositide-interacting protein 2 [Dictyostelium discoideum AX4]
Ps135195	4.02099	17.6708	4.39464	0.0157	0.0342698	K+ channel protein [Phytophthora infestans]
Ps112184	8.27139	36.2183	4.37874	0.0003	0.00109894	predicted: similar to gag-pol polyprotein [Strongylocentrotus purpuratus]
Ps138124	168.199	736.25	4.37726	5e-05	0.000210914	hypothetical protein [Phytophthora cinnamomi]
Ps137470	10.5743	46.2442	4.37326	0.00015	0.000585067	methylase involved in ubiquinone/menaquinone biosynthesis [Rhodothermus marinus DSM 4252] &gt;gi|229479429|gb|EEO69592.1| methylase involved in ubiquinone/menaquinone biosynthesis [Rhodothermus marinus DSM 4252]
Ps127301	28.0574	122.571	4.36858	0.00305	0.00845457	hypothetical protein BRAFLDRAFT_65286 [Branchiostoma floridae]
Ps133959	25.332	110.252	4.35228	5e-05	0.000210914	predicted protein [Ajellomyces capsulatus NAm1]
Ps144018	25.2691	109.754	4.34341	0.0012	0.00374468	predicted protein [Thalassiosira pseudonana CCMP1335] &gt;gi|220975202|gb|EED93531.1| predicted protein [Thalassiosira pseudonana CCMP1335]
Ps129629	4.54593	19.7187	4.33766	0.0009	0.0028962	mitochondrial carrier protein [Chlamydomonas reinhardtii]
Ps142716	15.9413	69.0506	4.33155	5e-05	0.000210914	VirB6 family type IV secretion system protein [Ehrlichia chaffeensis str. Arkansas] &gt;gi|88599020|gb|ABD44489.1| type IV secretion system protein,VirB6 family [Ehrlichia chaffeensis str. Arkansas]
Ps156850	2.2965	9.93945	4.32809	0.00015	0.000585067
Ps127190	41.9533	181.358	4.32285	5e-05	0.000210914	Os07g0179400 [Oryza sativa (japonica cultivar-group)]
Ps156622	1.35974	5.86784	4.31541	0.0196	0.0414232	Zinc transporter ZIP (ISS) [Ostreococcus tauri]
Ps156171	4.2488	18.3006	4.30724	5e-05	0.000210914	myeloblastosis oncogene-like 2 [Gallus gallus]
Ps139893	70.0005	301.455	4.30647	5e-05	0.000210914
Ps141704	1.41445	6.08916	4.30497	0.01595	0.0347161
Ps129937	7.70219	33.0825	4.29521	5e-05	0.000210914	radial spoke protein 7 [Chlamydomonas reinhardtii]
Ps158664	2.54524	10.8866	4.27724	0.00505	0.0130795	PREDICTED: similar to hematopoietic SH2 domain containing [Canis familiaris]
Ps134002	9.76606	41.7528	4.2753	5e-05	0.000210914	FYVE zinc finger protein [Micromonas pusilla CCMP1545]
Ps130033	3.80637	16.2612	4.2721	0.0183	0.0390582
Ps128108	7.38341	31.5287	4.27021	5e-05	0.000210914	FK506-binding protein FKBP12 [Schizophyllum commune]
Ps132310	10.4997	44.8242	4.26909	5e-05	0.000210914	predicted protein [Nematostella vectensis]
Ps134168	17.0434	72.6716	4.26391	0.0003	0.00109894
Ps143119	15.0474	63.9867	4.25234	5e-05	0.000210914
Ps136557	15.9568	67.6692	4.24078	5e-05	0.000210914	CBS domain, putative [Oryza sativa (japonica cultivar-group)]
Ps141960	87.192	369.353	4.23609	5e-05	0.000210914
Ps139763	1.41712	6.00191	4.23529	0.00475	0.0124092	PAS [Pedobacter sp. BAL39] &gt;gi|149229792|gb|EDM35181.1| PAS [Pedobacter sp. BAL39]
Ps108491	390.147	1651.92	4.2341	5e-05	0.000210914	small cysteine rich protein SCR122 [Phytophthora infestans]
Ps135452	4.39306	18.5564	4.22403	0.00035	0.00125714	D-amino acid oxidase [Rubrobacter xylanophilus DSM 9941] &gt;gi|108764618|gb|ABG03500.1| D-amino acid oxidase [Rubrobacter xylanophilus DSM 9941]
Ps142957	7.14977	30.1755	4.22049	0.00385	0.010356	Os12g0168200 [Oryza sativa (japonica cultivar-group)]
Ps114631	31.4539	132.726	4.2197	0.00085	0.00275311
Ps156068	2.17437	9.17231	4.21838	0.0015	0.00455777	NimA-related protein kinase 7 [Chlamydomonas reinhardtii]
Ps133794	4.92953	20.7662	4.21261	5e-05	0.000210914	Tubulin-tyrosine ligase family protein [Tetrahymena thermophila SB210]
Ps131779	1.53648	6.46764	4.20939	0.00155	0.00469101	PREDICTED: similar to short stop CG18076-PB [Acyrthosiphon pisum]
Ps132529	37.8986	159.469	4.20778	5e-05	0.000210914
Ps158626	9.65556	40.6236	4.20728	0.0001	0.000403385	loricrin-like [Oryza sativa Japonica Group]
Ps141322	5.14214	21.6254	4.20553	0.0019	0.00561364	hypothetical protein MGG_09806 [Magnaporthe grisea 70-15] &gt;gi|145011108|gb|EDJ95764.1| hypothetical protein MGG_09806 [Magnaporthe grisea 70-15]
Ps132168	4.95291	20.7823	4.19598	0.00535	0.0137506
Ps132987	14.3805	60.2666	4.19086	0.0006	0.00202837	hypothetical protein [Phytophthora infestans]
Ps111741	1528.91	6396.05	4.18341	5e-05	0.000210914	hypothetical protein [Vitis vinifera]
Ps141648	4.46727	18.6808	4.1817	5e-05	0.000210914	hypothetical protein [Dictyostelium discoideum AX4] &gt;gi|74997035|sp|Q54TM7|DRKD_DICDI RecName: Full=Probable serine/threonine-protein kinase drkD; AltName: Full=Receptor-like kinase D &gt;gi|60468537|gb|EAL66540.1| leucine-rich repeat-containing protei
Ps129588	1.79019	7.48134	4.17908	0.00095	0.0030366	hypothetical protein [Trichomonas vaginalis G3] &gt;gi|121914003|gb|EAY18807.1| hypothetical protein TVAG_268400 [Trichomonas vaginalis G3]
Ps130129	168.281	702.718	4.17586	5e-05	0.000210914
Ps128752	1.23368	5.15047	4.17488	5e-05	0.000210914	gluconolactonase [marine gamma proteobacterium HTCC2143]
Ps140593	14.2646	59.5135	4.17211	5e-05	0.000210914	Os03g0349000 [Oryza sativa (japonica cultivar-group)] &gt;gi|108708126|gb|ABF95921.1| nucleoporin interacting component, putative, expressed [Oryza sativa (japonica cultivar-group)] &gt;gi|113548577|dbj|BAF12020.1| Os03g0349000 [Oryza sativa (japonica cul
Ps116098	2.80379	11.6824	4.16665	0.0049	0.0127516	predicted protein [Nematostella vectensis]
Ps130721	1.70527	7.10382	4.1658	0.0193	0.0408723	unknown [Phytophthora sojae]
Ps137667	70.8265	295.022	4.16542	5e-05	0.000210914
Ps136191	16.879	70.2709	4.16321	0.0051	0.013203	cystatin-like cysteine protease inhibitor EPIC3 [Phytophthora infestans]
Ps109517	25.1819	104.788	4.16124	5e-05	0.000210914	succinate dehydrogenase and fumarate reductase iron-sulfur protein [Stenotrophomonas maltophilia R551-3]
Ps144056	42.1545	175.103	4.15384	5e-05	0.000210914	Rho GTPase activating protein 24 [Bos taurus]
Ps108233	36.3549	150.818	4.14849	5e-05	0.000210914	ATGB2 (GTP-BINDING 2); GTP binding [Arabidopsis thaliana]
Ps131187	2.05622	8.51054	4.13892	0.02115	0.0441043
Ps131200	5.24957	21.7228	4.13802	5e-05	0.000210914	predicted protein [Micromonas sp. RCC299]
Ps158059	64.3803	265.596	4.12542	5e-05	0.000210914	myosin light chain kinase, putative [Entamoeba dispar SAW760]
Ps137374	10.3231	42.5847	4.12519	5e-05	0.000210914	putative polyketide synthase component [Chitinophaga pinensis DSM 2588] &gt;gi|228867962|gb|EEN11405.1| putative polyketide synthase component [Chitinophaga pinensis DSM 2588]
Ps108404	5.88613	24.279	4.12478	0.00565	0.0143955	NPP1-like protein [Phytophthora infestans]
Ps142384	6.32208	26.0496	4.12042	0.0011	0.00345809	PREDICTED: similar to bloodthirsty [Danio rerio]
Ps158227	6.9684	28.6982	4.11833	5e-05	0.000210914	PREDICTED: similar to ankyrin 2,3/unc44, partial [Strongylocentrotus purpuratus] &gt;gi|115939157|ref|XP_001196401.1| PREDICTED: similar to ankyrin 2,3/unc44, partial [Strongylocentrotus purpuratus]
Ps145046	0.90757	3.73557	4.11601	0.01915	0.0406148	CRN-like CRN5 [Phytophthora infestans]
Ps143899	1.86309	7.66332	4.11323	0.00435	0.0114955	PREDICTED: similar to ankyrin 2,3/unc44, partial [Strongylocentrotus purpuratus]
Ps109485	10.2123	41.9423	4.10704	5e-05	0.000210914	2-oxoglutarate dehydrogenase, E1 component family protein [Tetrahymena thermophila SB210]
Ps109342	2.68369	11.0182	4.10562	0.00015	0.000585067	predicted protein [Physcomitrella patens subsp. patens]
Ps139515	56.0405	229.666	4.09821	5e-05	0.000210914	Protein kinase domain containing protein [Tetrahymena thermophila SB210]
Ps134827	262.714	1076.31	4.09689	5e-05	0.000210914
Ps128867	3.42908	14.0353	4.09302	0.0013	0.0040162	hypothetical protein TRIADDRAFT_54285 [Trichoplax adhaerens] &gt;gi|190586840|gb|EDV26893.1| hypothetical protein TRIADDRAFT_54285 [Trichoplax adhaerens]
Ps109193	500.124	2044.08	4.08715	5e-05	0.000210914	RecName: Full=Protein Ric1 &gt;gi|5531402|emb|CAB50926.1| RIC1 protein [Phytophthora infestans]
Ps136476	154.96	632.802	4.08365	5e-05	0.000210914	hypothetical protein [Phytophthora cinnamomi]
Ps133980	7.76868	31.6997	4.08045	0.00655	0.0163286	Probable WRKY transcription factor 19 (WRKY DNA-binding protein 19)
Ps133125	8.11565	33.1017	4.07875	0.00195	0.0057347
Ps128823	19.3591	78.906	4.07591	5e-05	0.000210914
Ps158341	4.32138	17.584	4.06907	0.02055	0.0429941
Ps135746	3.6523	14.8575	4.06798	0.0061	0.0153709	cardiolipin synthetase [Leuconostoc mesenteroides subsp. cremoris ATCC 19254] &gt;gi|227351801|gb|EEJ42039.1| cardiolipin synthetase [Leuconostoc mesenteroides subsp. cremoris ATCC 19254]
Ps143972	4.86692	19.7656	4.06121	0.02145	0.0446485	predicted protein [Thalassiosira pseudonana CCMP1335] &gt;gi|209585964|gb|ACI64649.1| predicted protein [Thalassiosira pseudonana CCMP1335]
Ps141463	1.44724	5.86176	4.0503	0.0006	0.00202837	predicted: acid alpha-glucosidase isoform 1 [Macaca mulatta]
Ps134022	1.59237	6.4402	4.04441	0.0192	0.040668	hypothetical protein, conserved [Phytophthora infestans]
Ps131215	4.26134	17.2119	4.03908	0.0072	0.0176831	dioxygenase, putative [Neosartorya fischeri NRRL 181]
Ps129591	12.7593	51.4572	4.03292	5e-05	0.000210914	PEPKR1 (Phosphoenolpyruvate carboxylase-related kinase 1); ATP binding / kinase/ protein kinase/ protein serine/threonine kinase [Arabidopsis thaliana] &gt;gi|8778638|gb|AAF79646.1|AC025416_20 F5O11.32 [Arabidopsis thaliana] &gt;gi|9502372|gb|AAF88079.1|A
Ps128640	25.7208	103.539	4.0255	5e-05	0.000210914	Solute carrier family 24 member 4, isoform 1 precursor (ISS) [Ostreococcus tauri]
Ps134566	3.79633	15.2688	4.02199	0.0009	0.0028962	predicted protein [Thalassiosira pseudonana CCMP1335] &gt;gi|220977916|gb|EED96242.1| predicted protein [Thalassiosira pseudonana CCMP1335]
Ps144811	2.55251	10.2597	4.01946	0.005	0.0129676	hypothetical protein CPC735_038850 [Coccidioides posadasii C735 delta SOWgp]
Ps140769	6.42997	25.8445	4.01938	0.0227	0.0467233	hypothetical protein [Vitis vinifera]
Ps136326	23.3229	93.6886	4.01702	5e-05	0.000210914	hypothetical protein [Paramecium tetraurelia strain d4-2] &gt;gi|124408089|emb|CAK73464.1| unnamed protein product [Paramecium tetraurelia]
Ps158749	5.42971	21.7852	4.01222	0.00195	0.0057347
Ps130208	3.02948	12.1196	4.00055	0.00575	0.0146113	predicted protein [Micromonas pusilla CCMP1545]
Ps158920	2.3236	9.26504	3.98736	0.0002	0.000758872	phage related tail fibre protein [Kordia algicida OT-1]
Ps128682	0.473643	4.86175	3.97773	0.0016	0.00481684	predicted: similar to NGEP long [Danio rerio]
Ps156264	45.4453	180.733	3.97693	5e-05	0.000210914	small cysteine rich protein SCR108 [Phytophthora infestans]
Ps156971	11.8842	47.2034	3.97195	5e-05	0.000210914
Ps128482	18.0689	71.673	3.96665	5e-05	0.000210914	Os01g0977600 [Oryza sativa (japonica cultivar-group)]
Ps144064	4.96453	19.6455	3.95717	5e-05	0.000210914	PREDICTED: hypothetical protein [Vitis vinifera]
Ps144732	5.61244	22.1693	3.95003	0.0006	0.00202837	putative nicotinate phosphribosyltransferase [Clostridium difficile 630] &gt;gi|145952702|ref|ZP_01801711.1| hypothetical protein CdifQ_04004083 [Clostridium difficile QCD-32g58] &gt;gi|115252604|emb|CAJ70447.1| putative nicotinate phosphribosyltransferas
Ps155743	29.6846	117.107	3.94504	5e-05	0.000210914	phosphoesterase, PA-phosphatase related-family protein [Dictyostelium discoideum AX4] &gt;gi|74854279|sp|Q54PR7|Y4367_DICDI RecName: Full=PA-phosphatase related-family protein DDB_G0284367 &gt;gi|60467198|gb|EAL65232.1| phosphoesterase, PA-phosphatase rel
Ps133007	190.714	751.059	3.93814	5e-05	0.000210914
Ps156179	2.98394	11.7449	3.93604	0.0029	0.00810753	hypothetical protein [Entamoeba dispar SAW760] &gt;gi|165895565|gb|EDR23231.1| hypothetical protein, conserved [Entamoeba dispar SAW760]
Ps130649	12.0842	47.508	3.93141	0.0002	0.000758872	unknown [Medicago truncatula]
Ps108381	28.7247	112.81	3.92728	5e-05	0.000210914	predicted protein [Nematostella vectensis]
Ps137681	10.4486	41.0156	3.92546	5e-05	0.000210914	DIV2A protein [Heptacodium miconioides]
Ps133696	1.71128	6.712	3.92221	0.00685	0.0169693	PREDICTED: hypothetical protein [Monodelphis domestica]
Ps129912	6.58179	25.8075	3.92105	0.0024	0.00689503	PREDICTED: similar to predicted protein [Hydra magnipapillata]
Ps127050	1.9047	7.46459	3.91904	0.0059	0.0149394	similar to Dictyostelium discoideum (Slime mold). Developmental protein DG1037 (Fragment)
Ps134998	148.522	581.942	3.91822	5e-05	0.000210914	similar to ZK616.6.p [Caenorhabditis elegans] [Dictyostelium discoideum]
Ps144555	1.56257	6.11964	3.91639	0.007	0.0172922	predicted protein [Monosiga brevicollis MX1]
Ps134543	11.7117	45.8579	3.91556	5e-05	0.000210914	predicted protein [Phaeodactylum tricornutum CCAP 1055/1] &gt;gi|217411882|gb|EEC51810.1| predicted protein [Phaeodactylum tricornutum CCAP 1055/1]
Ps135403	4.36627	17.0719	3.90995	0.0027	0.00761351	Chain D, Drug Export Pathway Of Multidrug Exporter Acrb Revealed By Darpin Inhibitors
Ps132169	12.2618	47.879	3.90473	5e-05	0.000210914	aminotransferase class V [Marinomonas sp. MWYL1]
Ps142005	25.1554	98.1746	3.90272	5e-05	0.000210914	3-hydroxyisobutyrate dehydrogenase precursor [Mus musculus]
Ps128021	2.08555	8.13561	3.90094	0.00105	0.00332558
Ps139103	3.19031	12.4423	3.90003	0.00065	0.00217618
Ps108608	4.28406	16.705	3.89934	0.00245	0.00701051	putative polyprotein [Phytophthora infestans]
Ps156046	0.876404	3.41335	3.89472	0.0073	0.0179095	putative haustorium-specific membrane protein [Phytophthora infestans]
Ps155822	3.33621	12.9752	3.8892	0.00095	0.0030366	predicted protein [Nematostella vectensis] &gt;gi|156226150|gb|EDO46962.1| predicted protein [Nematostella vectensis]
Ps140623	32.0777	124.6	3.88432	5e-05	0.000210914	hypothetical protein AaeL_AAEL001283 [Aedes aegypti] &gt;gi|108883387|gb|EAT47612.1| conserved hypothetical protein [Aedes aegypti]
Ps137560	24.8353	96.4244	3.88255	5e-05	0.000210914	predicted protein [Monosiga brevicollis MX1]
Ps123207	27.9391	108.32	3.877	5e-05	0.000210914	copine-related [Arabidopsis thaliana]
Ps155219	104.804	406.1	3.87485	5e-05	0.000210914	predicted protein [Monosiga brevicollis MX1]
Ps129491	9.30539	36.0491	3.874	0.00215	0.00625375	ankyrin containing protein [Acanthamoeba polyphaga mimivirus] &gt;gi|82019397|sp|Q5URB9|YR840_MIMIV RecName: Full=Putative ankyrin repeat protein R840 &gt;gi|55417448|gb|AAV51098.1| ankyrin containing protein [Acanthamoeba polyphaga mimivirus]
Ps130796	1.60509	6.21289	3.87074	0.0229	0.047025	putative esterase [Thermus thermophilus HB27] &gt;gi|46196833|gb|AAS81248.1| putative esterase [Thermus thermophilus HB27]
Ps121940	322.612	1244.93	3.85891	5e-05	0.000210914	ubiquitin 1, putative [Perkinsus marinus ATCC 50983]
Ps131873	51.726	199.433	3.85557	5e-05	0.000210914	Fructose-2,6-bisphosphate 2-phosphatase [Sorangium cellulosum 'So ce 56']
Ps138352	3.30599	12.7405	3.85376	0.0231	0.0473676	hypothetical protein [Paramecium tetraurelia strain d4-2] &gt;gi|124411165|emb|CAK76379.1| unnamed protein product [Paramecium tetraurelia]
Ps129578	1.81719	6.98498	3.84384	0.00015	0.000585067	ABC transporter C family protein (ISS) [Ostreococcus tauri]
Ps113172	14.126	54.2745	3.84217	0.0005	0.0017281	l-isoaspartyl protein carboxyl methyltransferase, like [Danio rerio]
Ps133710	2.48279	9.50983	3.8303	0.00135	0.00415385	hypothetical protein BACCOP_01372 [Bacteroides coprocola DSM 17136] &gt;gi|189432542|gb|EDV01527.1| hypothetical protein BACCOP_01372 [Bacteroides coprocola DSM 17136]
Ps126102	7.29662	27.9417	3.8294	0.0053	0.0136436	phosphoenolpyruvate carboxykinase (ATP) [Campylobacter lari RM2100]
Ps157094	32.0839	122.856	3.82921	5e-05	0.000210914	CBEL protein, formerly GP34 [Phytophthora parasitica]
Ps158118	55.9425	214.215	3.8292	0.0005	0.0017281	glutaredoxin-1 [Lodderomyces elongisporus NRRL YB-4239]
Ps133027	5.42844	20.7706	3.82626	0.0013	0.0040162	catechol-O-methyltransferase [Bos taurus]
PsAvr3c	4.56838	17.4579	3.82146	0.0242	0.0492437
Ps142744	1.61675	6.17272	3.81798	0.00065	0.00217618	predicted protein [Populus trichocarpa] &gt;gi|222842849|gb|EEE80396.1| predicted protein [Populus trichocarpa]
Ps138682	6.53321	24.9262	3.81531	0.001	0.00318308	hypothetical protein CHLREDRAFT_194339 [Chlamydomonas reinhardtii] &gt;gi|158271841|gb|EDO97652.1| predicted protein [Chlamydomonas reinhardtii]
Ps128940	52.5689	200.25	3.80929	5e-05	0.000210914	predicted protein [Nematostella vectensis]
Ps125037	126.56	480.829	3.79922	0.0236	0.0482373
Ps138809	3.11388	11.8159	3.79459	0.00255	0.00726394	adventurous gliding motility protein AgmQ [Myxococcus xanthus DK 1622] &gt;gi|108464085|gb|ABF89270.1| adventurous gliding motility protein AgmQ [Myxococcus xanthus DK 1622]
Ps136556	77.441	293.709	3.79268	5e-05	0.000210914	Pc22g22670 [Penicillium chrysogenum Wisconsin 54-1255]
Ps130711	46.8491	177.491	3.78857	5e-05	0.000210914	conserved hypothetical protein [Perkinsus marinus ATCC 50983]
Ps145467	8.98129	33.9768	3.78306	0.0084	0.0201628	ankyrin domain protein [Persephonella marina EX-H1] &gt;gi|225646598|gb|ACO04784.1| ankyrin domain protein [Persephonella marina EX-H1]
Ps139516	8.44323	31.9015	3.77835	5e-05	0.000210914	kinesin-ii motor subunit [Chlamydomonas reinhardtii]
Ps141100	23.1133	87.1537	3.77072	0.0003	0.00109894
Ps131792	3.44388	12.9733	3.76706	0.0026	0.00737516	croquemort-like mating protein M82 [Phytophthora infestans]
Ps135091	7.32146	27.5632	3.76471	0.00025	0.000932203	set domain-containing protein, putative [Phytophthora infestans] &gt;gi|63086927|emb|CAI72253.1| SET-domain containing protein, putative [Phytophthora infestans]
Ps139723	2.00741	7.55726	3.76468	0.0069	0.017082
Ps142929	16.759	63.0811	3.76401	5e-05	0.000210914	CRN-like CRN3 [Phytophthora infestans]
Ps138400	3.17869	11.9551	3.76101	0.0005	0.0017281	PREDICTED: similar to spermatogenesis associated 5 [Ciona intestinalis]
Ps137246	3.88344	14.602	3.76007	0.0001	0.000403385	hypothetical protein TTHERM_00845760 [Tetrahymena thermophila] &gt;gi|146146446|gb|EAR89021.2| hypothetical protein TTHERM_00845760 [Tetrahymena thermophila SB210]
Ps141287	4.13296	15.5367	3.75922	0.0002	0.000758872	LACS7 (LONG-CHAIN ACYL-COA SYNTHETASE 7) [Arabidopsis thaliana]
Ps138632	1.34754	5.06406	3.758	0.00025	0.000932203	ein3-binding f-box protein 3 [Populus trichocarpa] &gt;gi|222854641|gb|EEE92188.1| ein3-binding f-box protein 3 [Populus trichocarpa]
Ps131063	6.87224	25.8103	3.75573	5e-05	0.000210914	adenylate/guanylate cyclase domain protein [Myxococcus xanthus DK 1622]
Ps131807	14.9282	55.9712	3.74936	5e-05	0.000210914	hypothetical protein BRAFLDRAFT_91820 [Branchiostoma floridae] &gt;gi|229297309|gb|EEN67945.1| hypothetical protein BRAFLDRAFT_91820 [Branchiostoma floridae]
Ps140447	2.09444	7.83658	3.74161	0.001	0.00318308	PREDICTED: similar to ENSANGP00000011812, partial [Strongylocentrotus purpuratus] &gt;gi|115910820|ref|XP_797415.2| PREDICTED: similar to ENSANGP00000011812, partial [Strongylocentrotus purpuratus]
Ps139858	6.45778	24.1581	3.74093	0.0019	0.00561364	1,4-dihydroxy-2-naphthoate octaprenyltransferase [Aedes aegypti] &gt;gi|108879312|gb|EAT43537.1| 1,4-dihydroxy-2-naphthoate octaprenyltransferase [Aedes aegypti]
Ps157216	37.3369	139.614	3.7393	5e-05	0.000210914	predicted protein [Phaeodactylum tricornutum CCAP 1055/1] &gt;gi|217407132|gb|EEC47069.1| predicted protein [Phaeodactylum tricornutum CCAP 1055/1]
Ps138521	11.3929	42.5762	3.73708	5e-05	0.000210914	DRAP deaminase [Schizosaccharomyces japonicus yFS275] &gt;gi|212000473|gb|EEB06133.1| DRAP deaminase [Schizosaccharomyces japonicus yFS275]
Ps128325	3.77936	14.0893	3.72796	0.00635	0.0158924	HIF prolyl hydroxylase, isoform C [Drosophila melanogaster] &gt;gi|20151779|gb|AAM11249.1| RE70727p [Drosophila melanogaster] &gt;gi|23170431|gb|AAF52052.2| HIF prolyl hydroxylase, isoform C [Drosophila melanogaster] &gt;gi|220948766|gb|ACL86926.1| Hph-PB
Ps155528	9.82135	36.6098	3.72757	0.0013	0.0040162
Ps155641	19.1714	71.3896	3.72376	5e-05	0.000210914	Os01g0862300 [Oryza sativa (japonica cultivar-group)]
Ps134005	4.01173	14.932	3.72208	0.00865	0.0206805	hypothetical protein FG02038.1 [Gibberella zeae PH-1]
Ps144079	10.0422	37.3438	3.71869	5e-05	0.000210914	ankyrin repeat protein E4_2 [synthetic construct]
Ps137687	2.3267	8.65111	3.71819	0.00785	0.0190424
Ps143615	17.489	64.9653	3.71464	5e-05	0.000210914
Ps137445	1.86916	6.93821	3.71194	0.00105	0.00332558	ATTPS5 (Arabidopsis thaliana trehalose phosphatase/synthase 5); transferase, transferring glycosyl groups / trehalose-phosphatase
Ps130886	27.7964	103.128	3.71012	5e-05	0.000210914	predicted protein [Nematostella vectensis]
Ps139256	1.25631	4.6573	3.70713	0.003	0.00833617	hyperpolarization-activated cyclic nucleotide-modulated cation channel splice variant I [Panulirus interruptus]
Ps128296	4.53844	16.8098	3.70387	5e-05	0.000210914	OSJNBa0035O13.9 [Oryza sativa (japonica cultivar-group)]
Ps137673	33.1322	122.414	3.69471	5e-05	0.000210914	predicted protein [Phaeodactylum tricornutum CCAP 1055/1] &gt;gi|217407354|gb|EEC47291.1| predicted protein [Phaeodactylum tricornutum CCAP 1055/1]
Ps132128	1.41453	5.21945	3.68988	0.0033	0.00906411	pol protein [Thalassiosira pseudonana]
Ps141777	5.24638	19.3441	3.68713	5e-05	0.000210914	hypothetical protein [Vitis vinifera]
Ps143642	37.4166	137.325	3.67016	5e-05	0.000210914	predicted protein [Thalassiosira pseudonana CCMP1335] &gt;gi|220972703|gb|EED91034.1| predicted protein [Thalassiosira pseudonana CCMP1335]
Ps158500	15.8655	58.2127	3.66914	5e-05	0.000210914	zinc finger (C3HC4-type RING finger) family protein / ankyrin repeat family protein [Arabidopsis thaliana] &gt;gi|15010672|gb|AAK73995.1| AT3g23280/K14B15_17 [Arabidopsis thaliana] &gt;gi|16974317|gb|AAL31143.1| AT3g23280/K14B15_17 [Arabidopsis thaliana]
Ps128424	139.605	512.108	3.66826	5e-05	0.000210914
Ps128714	34.4073	126.015	3.66245	5e-05	0.000210914
Ps144962	18.6563	68.305	3.66123	5e-05	0.000210914
Ps138839	26.9693	98.7316	3.66089	0.0104	0.0242166
Ps136408	5.67968	20.784	3.65936	0.00015	0.000585067	hypothetical protein [Dictyostelium discoideum AX4] &gt;gi|60469799|gb|EAL67786.1| hypothetical protein DDBDRAFT_0205693 [Dictyostelium discoideum AX4]
Ps134365	162.514	594.172	3.65613	5e-05	0.000210914	predicted protein [Phaeodactylum tricornutum CCAP 1055/1] &gt;gi|217409403|gb|EEC49335.1| predicted protein [Phaeodactylum tricornutum CCAP 1055/1]
Ps129653	5.83763	21.2917	3.64732	0.0009	0.0028962	bZIP family transcription factor [Phytophthora infestans]
Ps133543	23.5671	85.933	3.64631	5e-05	0.000210914
Ps133468	7.00056	25.507	3.64357	0.00365	0.00988542	predicted: similar to molybdopterin synthase small subunit MOCS2A [Danio rerio]
Ps135222	4.79179	17.4454	3.64069	0.0009	0.0028962	cholinesterase [Aspergillus terreus NIH2624]
Ps133294	6.21225	22.616	3.64055	0.00365	0.00988542	hypothetical protein [Phytophthora infestans]
Ps139128	13.4178	48.8267	3.63895	0.00255	0.00726394	Dfp [Shigella dysenteriae Sd197]
Ps130715	4.21573	15.3226	3.63463	5e-05	0.000210914	PREDICTED: similar to protease inhibitor 16 [Sus scrofa]
Ps131097	3.0273	10.9809	3.62729	0.0011	0.00345809	conserved hypothetical protein [Ricinus communis]
Ps138014	5.14536	18.6588	3.62634	0.01065	0.0247282	heat shock transcription factor [Phytophthora capsici]
Ps141158	9.24799	33.5178	3.62433	5e-05	0.000210914	CHIP6 [Glomerella cingulata]
Ps127767	2.48957	9.02234	3.62406	0.0002	0.000758872	TrkA domain-containing protein [Roseiflexus castenholzii DSM 13941] &gt;gi|156235540|gb|ABU60323.1| TrkA-C domain protein [Roseiflexus castenholzii DSM 13941]
Ps131108	11.2436	40.7387	3.62328	0.0069	0.017082
Ps139022	1.57195	5.69353	3.62195	0.00815	0.01967	ankyrin containing protein [Acanthamoeba polyphaga mimivirus] &gt;gi|82019344|sp|Q5UPE2|YL063_MIMIV Putative ankyrin repeat protein L63 &gt;gi|55416688|gb|AAV50338.1| ankyrin containing protein [Acanthamoeba polyphaga mimivirus]
Ps108713	1.679	6.06693	3.61342	0.00665	0.0165527	heat shock protein 70 [Phytophthora nicotianae]
Ps140247	34.684	125.197	3.60965	5e-05	0.000210914	hypothetical protein TTHERM_00129700 [Tetrahymena thermophila] &gt;gi|89298205|gb|EAR96193.1| hypothetical protein TTHERM_00129700 [Tetrahymena thermophila SB210]
Ps109064	250.528	904.265	3.60944	5e-05	0.000210914	annexin [Saprolegnia monoica]
Ps135035	39.1255	141.204	3.609	5e-05	0.000210914	Cyclic phosphodiesterase, putative [Ricinus communis]
Ps128653	38.9588	140.599	3.60892	5e-05	0.000210914
Ps131780	3.99614	14.4166	3.60763	5e-05	0.000210914	glycosyl hydrolase family 38 protein [Arabidopsis thaliana]
Ps131809	35.4213	127.786	3.6076	5e-05	0.000210914	hypothetical protein An08g06260 [Aspergillus niger] &gt;gi|134077255|emb|CAK45596.1| unnamed protein product [Aspergillus niger]
Ps130125	3.48686	12.5684	3.6045	0.0032	0.00881696	CAIB/BAIF family protein [Alcanivorax borkumensis SK2]
Ps158035	31.352	112.966	3.60315	5e-05	0.000210914
Ps108801	15.3818	55.4229	3.60315	5e-05	0.000210914	lysine-ketoglutarate reductase/saccharopine dehydrogenase bifunctional enzyme [Arabidopsis thaliana]
Ps142684	39.3581	141.688	3.59997	5e-05	0.000210914	predicted protein [Micromonas pusilla CCMP1545]
Ps137023	3.64447	13.1179	3.5994	0.00055	0.00188496	SM/Sec1-family protein [Physcomitrella patens subsp. patens] &gt;gi|162691620|gb|EDQ77981.1| SM/Sec1-family protein [Physcomitrella patens subsp. patens]
Ps143025	3.95311	14.228	3.59919	0.00145	0.00442347	(S)-2-hydroxy-acid oxidase, peroxisomal, putative / glycolate oxidase, putative / short chain alpha-hydroxy acid oxidase, putative [Arabidopsis thaliana]
Ps142767	4.23602	15.2342	3.59635	5e-05	0.000210914	predicted protein [Nematostella vectensis] &gt;gi|156210905|gb|EDO32047.1| predicted protein [Nematostella vectensis]
Ps138833	32.9148	118.211	3.59142	5e-05	0.000210914	hypothetical protein RB2150_17619 [Rhodobacterales bacterium HTCC2150] &gt;gi|126704101|gb|EBA03194.1| hypothetical protein RB2150_17619 [Rhodobacterales bacterium HTCC2150]
Ps133165	33.908	121.508	3.58346	5e-05	0.000210914	NOD27 [Homo sapiens] &gt;gi|133872920|gb|ABO40479.1| NOD4 [Homo sapiens]
Ps109210	6.69182	23.9404	3.57756	0.0106	0.0246421	triosephosphate isomerase [Aspergillus terreus NIH2624]
Ps136448	1.68465	6.02559	3.57676	5e-05	0.000210914	adenylate/guanylate cyclase, putative [Acaryochloris marina MBIC11017] &gt;gi|158305843|gb|ABW27460.1| adenylate/guanylate cyclase, putative [Acaryochloris marina MBIC11017]
Ps144306	13.1851	47.159	3.57669	0.0007	0.00232183	hypothetical protein MGG_05428 [Magnaporthe grisea 70-15] &gt;gi|145022077|gb|EDK06097.1| hypothetical protein MGG_05428 [Magnaporthe grisea 70-15]
Ps135721	47.1749	168.545	3.57277	5e-05	0.000210914	nucleic acid binding [Arabidopsis thaliana]
Ps108538	69.8377	249.421	3.57144	5e-05	0.000210914	4-hydroxyphenylpyruvate dioxygenase [Chlamydomonas reinhardtii]
Ps140470	9.6052	34.2915	3.5701	0.0039	0.0104683
Ps133744	16.6867	59.5237	3.56713	0.00015	0.000585067
Ps157887	97.6725	348.057	3.56351	5e-05	0.000210914	predicted protein [Physcomitrella patens subsp. patens]
Ps143252	172.762	615.289	3.56148	5e-05	0.000210914
Ps128492	39.1367	139.317	3.55975	5e-05	0.000210914	Streptococcal surface antigen repeat family protein [Tetrahymena thermophila SB210]
Ps129227	11.7123	41.6054	3.55228	0.01165	0.0266552	predicted protein [Chlamydomonas reinhardtii]
Ps129054	10.567	37.4173	3.54096	0.0001	0.000403385	aldose reductase [Pichia stipitis CBS 6054] &gt;gi|149387253|gb|ABN67414.2| aldose reductase [Pichia stipitis CBS 6054]
Ps130241	14.3514	50.7948	3.53936	5e-05	0.000210914	calcium-dependent protein kinase 3, putative [Plasmodium vivax SaI-1]
Ps109203	154.825	545.348	3.52235	5e-05	0.000210914	UDP-glucose 4-epimerase-like protein [Phytophthora sojae]
Ps134553	1.70939	6.01985	3.52164	0.01055	0.0245359	hypothetical protein OsI_12688 [Oryza sativa Indica Group]
Ps142532	113.46	398.225	3.50983	5e-05	0.000210914	predicted protein [Thalassiosira pseudonana CCMP1335] &gt;gi|220976140|gb|EED94468.1| predicted protein [Thalassiosira pseudonana CCMP1335]
Ps134717	4.6378	16.259	3.50576	0.0016	0.00481684	predicted protein [Phaeodactylum tricornutum CCAP 1055/1] &gt;gi|217404386|gb|EEC44333.1| predicted protein [Phaeodactylum tricornutum CCAP 1055/1]
Ps156439	2.22438	7.7912	3.50264	0.00015	0.000585067	metallopeptidase [Sorangium cellulosum &apos;So ce 56&apos;] &gt;gi|161160102|emb|CAN91407.1| Predicted metallopeptidase [Sorangium cellulosum &apos;So ce 56&apos;]
Ps129272	11.9746	41.7835	3.48934	0.01245	0.0281145	Os06g0714000 [Oryza sativa (japonica cultivar-group)]
PsCRN_201	5.67862	19.8126	3.48898	0.01065	0.0247282
Ps130992	1.88208	6.55753	3.48419	0.01145	0.0262923	similar to Dictyostelium discoideum (Slime mold). Developmental protein DG1037 (Fragment)
Ps142299	104.142	362.662	3.48238	5e-05	0.000210914	amino acid transporter [Thalassiosira pseudonana CCMP1335] &gt;gi|220977977|gb|EED96303.1| amino acid transporter [Thalassiosira pseudonana CCMP1335]
Ps157501	36.0894	125.667	3.4821	5e-05	0.000210914
Ps158293	13.8644	48.2648	3.4812	0.0003	0.00109894	PR46b [Chlamydomonas incerta]
Ps128623	15.5772	54.2245	3.48102	5e-05	0.000210914	ABC superfamily ATP binding cassette transporter, ABC protein [Mannheimia haemolytica PHL213] &gt;gi|153091283|gb|EDN73257.1| ABC superfamily ATP binding cassette transporter, ABC protein [Mannheimia haemolytica PHL213]
Ps128344	33.8239	117.668	3.47884	5e-05	0.000210914	tyrosine phosphatase, putative [Trypanosoma cruzi strain CL Brener]
Ps139280	2.06476	7.17714	3.47602	0.01065	0.0247282	predicted protein [Chlamydomonas reinhardtii]
Ps140493	2.33819	8.11233	3.46949	0.0011	0.00345809	predicted: similar to bile salt export pump [Danio rerio]
Ps126827	9.46326	32.8218	3.46834	0.0112	0.0257959	tyramine oxidase [Arthrobacter aurescens TC1]
Ps108796	17.4028	60.2465	3.46189	0.00035	0.00125714	predicted protein [Physcomitrella patens subsp. patens]
Ps129753	16.8091	58.1833	3.46142	5e-05	0.000210914	protein phosphatase 2C [Solanum tuberosum]
Ps128563	8.61271	29.7361	3.45258	5e-05	0.000210914
Ps134325	13.2374	45.6899	3.45158	5e-05	0.000210914	hypothetical protein OsJ_14028 [Oryza sativa Japonica Group]
Ps129500	6.65899	22.9709	3.44961	0.0116	0.0265514
Ps134525	2.64846	9.13432	3.44892	0.00025	0.000932203	Molybdenum cofactor sulfurase (MoCo sulfurase) (MOS)
Ps132037	4.61522	15.9132	3.44798	0.01145	0.0262923	PREDICTED: similar to pol polyprotein [Tribolium castaneum]
Ps109416	22.9328	79.008	3.4452	0.0007	0.00232183	predicted protein [Physcomitrella patens subsp. patens]
Ps141640	1.73314	5.97095	3.44516	0.0123	0.0278417
Ps130600	18.3637	63.2202	3.44267	5e-05	0.000210914	PREDICTED: hypothetical protein [Vitis vinifera]
Ps141359	6.98857	24.0518	3.44159	5e-05	0.000210914	short chain dehydrogenase [marine actinobacterium PHSC20C1]
Ps140067	2.56339	8.82035	3.44089	0.01185	0.0270317	huntingtin interacting protein 14 [Gallus gallus]
Ps139121	15.2172	52.3079	3.43742	5e-05	0.000210914	hypothetical protein CHGG_02248 [Chaetomium globosum CBS 148.51] &gt;gi|88182845|gb|EAQ90313.1| hypothetical protein CHGG_02248 [Chaetomium globosum CBS 148.51]
Ps137389	8.87922	30.5152	3.4367	5e-05	0.000210914	hypothetical protein Tery_3214 [Trichodesmium erythraeum IMS101] &gt;gi|110167793|gb|ABG52333.1| hypothetical protein Tery_3214 [Trichodesmium erythraeum IMS101]
Ps137731	10.3829	35.6809	3.43651	5e-05	0.000210914	ATMRK1 [Arabidopsis thaliana]
Ps131902	2.13167	7.31536	3.43175	0.0018	0.00535553	putative polyprotein [Phytophthora infestans]
Ps137328	22.8684	78.4546	3.4307	5e-05	0.000210914	predicted protein [Thalassiosira pseudonana CCMP1335] &gt;gi|220976317|gb|EED94644.1| predicted protein [Thalassiosira pseudonana CCMP1335]
Ps138399	2.82416	9.6784	3.427	0.00015	0.000585067	predicted protein [Phaeodactylum tricornutum CCAP 1055/1] &gt;gi|217409554|gb|EEC49485.1| predicted protein [Phaeodactylum tricornutum CCAP 1055/1]
Ps155833	4.91188	16.7746	3.41511	0.0032	0.00881696	transducin family protein / WD-40 repeat family protein [Arabidopsis thaliana]
Ps139767	10.2231	34.7708	3.4012	5e-05	0.000210914
Ps138930	11.1877	38.0031	3.39686	5e-05	0.000210914	predicted protein [Nematostella vectensis] &gt;gi|156210842|gb|EDO31988.1| predicted protein [Nematostella vectensis]
Ps128484	32.012	108.698	3.39554	0.00085	0.00275311	predicted protein [Physcomitrella patens subsp. patens]
Ps109042	26.2923	89.2569	3.39479	0.0002	0.000758872	Chain A, X-Ray Crystal Structure Of Protein Pfl_3262 From Pseudomonas Fluorescens. Northeast Structural Genomics Consortium Target Plr14.
PsAvh38	122.343	414.734	3.38993	5e-05	0.000210914
Ps138085	111.936	379.313	3.38866	5e-05	0.000210914	protein kinase [Pagrus major]
Ps139006	2.01169	6.81558	3.38799	0.01325	0.0296286	hypothetical protein FBALC1_08933 [Flavobacteriales bacterium ALC-1] &gt;gi|159876814|gb|EDP70872.1| hypothetical protein FBALC1_08933 [Flavobacteriales bacterium ALC-1]
Ps128310	7.52201	25.4413	3.38225	5e-05	0.000210914	MLO1; calmodulin binding [Arabidopsis thaliana] &gt;gi|79324987|ref|NP_001031578.1| MLO1; calmodulin binding [Arabidopsis thaliana] &gt;gi|6166555|sp|O49621|MLO1_ARATH RecName: Full=MLO-like protein 1; Short=AtMlo1; AltName: Full=MLO protein homolog 1; Sh
Ps129769	18.6617	62.9769	3.37466	0.0059	0.0149394	predicted protein [Micromonas sp. RCC299]
Ps142772	12.7888	43.0747	3.36816	0.01285	0.0288639	possible Myb_DNA-binding protein [Phytophthora infestans]
Ps139801	26.1449	88.0288	3.36696	5e-05	0.000210914
Ps132379	24.2212	81.418	3.36144	5e-05	0.000210914	cyst germination specific acidic repeat protein precursor [Phytophthora infestans]
Ps108402	55.4079	186.09	3.35855	5e-05	0.000210914	acyl-Coenzyme A dehydrogenase, short/branched chain [Gallus gallus]
Ps109191	18.5657	62.2828	3.35472	5e-05	0.000210914	AAA ATPase domain-containing protein [Dictyostelium discoideum AX4]
Ps132667	21.5798	72.383	3.3542	5e-05	0.000210914	predicted protein [Thalassiosira pseudonana CCMP1335] &gt;gi|220968221|gb|EED86570.1| predicted protein [Thalassiosira pseudonana CCMP1335]
Ps139261	8.65909	29.0125	3.35053	0.0054	0.0138698	hypothetical protein CC1G_05141 [Coprinopsis cinerea okayama7#130] &gt;gi|116505480|gb|EAU88375.1| hypothetical protein CC1G_05141 [Coprinopsis cinerea okayama7#130]
Ps137367	8.09054	27.0976	3.34929	5e-05	0.000210914	predicted protein [Laccaria bicolor S238N-H82]
Ps109683	3.50357	11.7342	3.34921	0.00145	0.00442347	methylcrotonyl-CoA carboxylase [Dictyostelium discoideum AX4]
Ps158784	5.53128	18.4893	3.34268	0.00215	0.00625375	predicted: similar to inhibitor-sensitive equilibrative nucleoside transporter 1 isoform 1 [Monodelphis domestica]
Ps128334	9.20174	30.7519	3.34197	5e-05	0.000210914	Kinesin motor domain containing protein [Tetrahymena thermophila SB210]
Ps138625	59.6403	199.177	3.33964	5e-05	0.000210914	predicted protein [Monosiga brevicollis MX1]
Ps136751	17.3249	57.6093	3.32523	5e-05	0.000210914	predicted protein [Thalassiosira pseudonana CCMP1335] &gt;gi|220973030|gb|EED91361.1| predicted protein [Thalassiosira pseudonana CCMP1335]
Ps131316	22.1148	73.4929	3.32325	5e-05	0.000210914	Qb-SNARE, Sec20-family [Physcomitrella patens subsp. patens] &gt;gi|162686419|gb|EDQ72808.1| Qb-SNARE, Sec20-family [Physcomitrella patens subsp. patens]
Ps132562	53.9982	179.398	3.3223	5e-05	0.000210914	predicted protein [Populus trichocarpa] &gt;gi|222845257|gb|EEE82804.1| predicted protein [Populus trichocarpa]
Ps130264	23.1551	76.7626	3.31515	5e-05	0.000210914	predicted protein [Nematostella vectensis]
Ps156320	12.7536	42.2441	3.31233	0.01555	0.0339878	heat shock protein DnaJ [Mycoplasma penetrans HF-2] &gt;gi|62900016|sp|Q8EUM4|DNAJ_MYCPE RecName: Full=Chaperone protein dnaJ &gt;gi|26454360|dbj|BAC44688.1| heat shock protein DnaJ [Mycoplasma penetrans HF-2]
Ps108813	91.81	303.929	3.31041	5e-05	0.000210914	histone H2B-ECFP fusion protein [Reporter vector pCH2B]
Ps134641	2.89048	9.56728	3.30993	0.00335	0.00917281	unnamed protein product [Arabidopsis thaliana]
Ps132189	45.4484	149.617	3.29202	5e-05	0.000210914	N-ethylmaleimide-sensitive factor [Xenopus tropicalis]
Ps129462	60.7893	199.746	3.28587	0.0002	0.000758872	Kazal-like serine protease inhibitor EPI10 [Phytophthora infestans]
Ps136746	18.1618	59.6587	3.28485	5e-05	0.000210914	phosphatidylinositol 4-kinase (PI4K) [Arabidopsis thaliana]
Ps155254	204.02	670.05	3.28424	5e-05	0.000210914	syntaxin 7-like protein [Phytophthora sojae]
Ps128402	17.5788	57.6738	3.28087	0.00025	0.000932203
Ps130021	14.003	45.9214	3.2794	5e-05	0.000210914	predicted: similar to calcium/calmodulin-dependent protein kinase [Monodelphis domestica]
Ps108411	60.4483	198.077	3.2768	5e-05	0.000210914	maleylacetoacetate isomerase [Dictyostelium discoideum AX4]
Ps140977	5.1615	16.8974	3.27374	5e-05	0.000210914	PREDICTED: tubulin, gamma complex associated protein 4 [Equus caballus]
Ps140065	11.2721	36.8852	3.27226	5e-05	0.000210914	H0103C06.6 [Oryza sativa (indica cultivar-group)] &gt;gi|125550208|gb|EAY96030.1| hypothetical protein OsI_17903 [Oryza sativa Indica Group]
Ps134348	24.7504	80.856	3.26686	0.0007	0.00232183
Ps136484	11.6887	38.169	3.26546	0.01555	0.0339878
Ps127661	20.907	68.244	3.26417	5e-05	0.000210914
Ps132425	22.5175	73.4783	3.26316	0.00145	0.00442347
Ps157905	6.88951	22.4774	3.26255	0.00245	0.00701051	predicted protein [Physcomitrella patens subsp. patens]
Ps131355	13.1035	42.7227	3.2604	0.01415	0.0313652	putative ISG12(b) protein [Rattus norvegicus] &gt;gi|42627831|tpe|CAE00407.1| TPA: putative ISG12(b) protein [Rattus norvegicus] &gt;gi|149025412|gb|EDL81779.1| putative ISG12(b) protein [Rattus norvegicus] &gt;gi|187469725|gb|AAI66870.1| Putative ISG12(b
Ps128184	21.269	69.181	3.25267	5e-05	0.000210914
Ps128008	2.10785	6.85602	3.25261	0.00115	0.00360142	unnamed protein product [Nicotiana tabacum]
Ps129091	4.51398	14.6601	3.24771	0.01455	0.0321088
Ps133470	53.4427	173.493	3.24634	5e-05	0.000210914	plekhH1, putative [Ixodes scapularis]
Ps108712	41.9779	136.22	3.24504	5e-05	0.000210914	syntaxin 6 [Phytophthora infestans]
Ps128951	76.9816	249.576	3.24202	5e-05	0.000210914	predicted protein [Phaeodactylum tricornutum CCAP 1055/1] &gt;gi|217409554|gb|EEC49485.1| predicted protein [Phaeodactylum tricornutum CCAP 1055/1]
Ps138995	9.30458	30.1084	3.23587	5e-05	0.000210914	predicted protein [Thalassiosira pseudonana CCMP1335] &gt;gi|220970684|gb|EED89021.1| predicted protein [Thalassiosira pseudonana CCMP1335]
Ps108901	31.3627	101.324	3.23072	5e-05	0.000210914	elicitin protein [Phytophthora sojae]
Ps128200	8.09095	26.1324	3.22983	0.0143	0.0316671	isoamyl acetate-hydrolyzing esterase 1 homolog [Rattus norvegicus] &gt;gi|166226260|sp|Q711G3|IAH1_RAT RecName: Full=Isoamyl acetate-hydrolyzing esterase 1 homolog; AltName: Full=Hypertrophic agonist-responsive protein B64 &gt;gi|149050995|gb|EDM03168.1|
Ps156922	3.7376	12.0633	3.22755	0.00045	0.00157479	hypothetical protein [Dictyostelium discoideum AX4] &gt;gi|60465893|gb|EAL63963.1| hypothetical protein DDBDRAFT_0187197 [Dictyostelium discoideum AX4]
Ps135003	5.06477	16.3315	3.22453	0.0169	0.036506	phosphatidylinositol-3,4,5-trisphosphate 3-phosphatase, putative [Trichomonas vaginalis G3]
Ps108999	36.5631	117.895	3.22443	5e-05	0.000210914	predicted protein [Nematostella vectensis]
Ps158805	1.22003	3.93171	3.22263	0.0058	0.0147187	putative serine/threonine-specific protein kinase [Oryza sativa Japonica Group]
Ps156880	27.1902	87.6196	3.22247	0.0005	0.0017281	Unknown (protein for IMAGE:7547409) [Xenopus tropicalis]
Ps109755	35.0746	112.953	3.22036	5e-05	0.000210914	cysteine synthase [Acidobacteria bacterium Ellin345]
Ps138703	10.4229	33.5441	3.21831	5e-05	0.000210914	predicted protein [Physcomitrella patens subsp. patens]
Ps142766	28.5145	91.7633	3.21813	5e-05	0.000210914	predicted protein [Nematostella vectensis] &gt;gi|156210905|gb|EDO32047.1| predicted protein [Nematostella vectensis]
Ps139295	16.688	53.6977	3.21774	5e-05	0.000210914
Ps128788	10.164	32.6119	3.20857	0.00095	0.0030366	polyunsaturated fatty acid elongase 1 [Thalassiosira pseudonana]
Ps130191	5.1131	16.3841	3.20434	0.00015	0.000585067	putative haustorium-specific membrane protein [Phytophthora infestans]
Ps142293	52.5745	168.44	3.20383	5e-05	0.000210914	hypothetical protein OsI_00875 [Oryza sativa Indica Group]
Ps139259	61.438	196.655	3.20087	5e-05	0.000210914
Ps134730	12.7177	40.7021	3.20043	0.0082	0.0197657	elicitin-like protein SOL11B [Phytophthora sojae]
Ps109150	33.6192	107.571	3.19969	5e-05	0.000210914	predicted: similar to ENSANGP00000020432 [Nasonia vitripennis]
Ps128827	178.614	570.831	3.19589	5e-05	0.000210914
Ps137994	17.348	55.3939	3.1931	5e-05	0.000210914	unnamed protein product [Vitis vinifera]
Ps136800	9.49084	30.3026	3.19283	5e-05	0.000210914	zinc finger protein, putative [Ricinus communis]
Ps132941	87.8604	280.34	3.19074	5e-05	0.000210914	putative Myb-like protein [Hyaloperonospora parasitica]
Ps110877	11.9159	38.0163	3.19038	0.01865	0.0397015	elicitin-like protein SOL8 [Phytophthora sojae]
Ps128622	5.30479	16.923	3.19014	0.0079	0.0191312	unknown [Phytophthora sojae]
Ps156203	25.0082	79.6253	3.18397	0.00195	0.0057347
Ps131765	11.5771	36.8551	3.18345	5e-05	0.000210914	leucine-rich repeat-containing protein (LRR) [Dictyostelium discoideum AX4]
Ps140870	9.10067	28.9611	3.1823	0.0001	0.000403385	protein phosphatase 2C, putative [Perkinsus marinus ATCC 50983]
Ps133817	967.25	3078	3.18222	5e-05	0.000210914
Ps132088	2.72939	8.67744	3.17926	0.01845	0.0393197	cytochrome P450 monooxygenase [Petunia x hybrida]
Ps138993	2.41323	7.66974	3.17821	0.00825	0.0198569	hypothetical protein GobsU_18125 [Gemmata obscuriglobus UQM 2246]
Ps144698	9.31277	29.5946	3.17785	0.0009	0.0028962	predicted: similar to restin [Ornithorhynchus anatinus]
Ps130236	5.16739	16.4075	3.1752	0.0057	0.0145132	hypothetical protein [Dictyostelium discoideum AX4] &gt;gi|74844639|sp|Q95UQ1|GDIR1_DICDI RecName: Full=Putative rho GDP-dissociation inhibitor 1 &gt;gi|15422103|gb|AAK95683.1| Rho GDP-dissociation inhibitor [Dictyostelium discoideum] &gt;gi|60463706|gb|E
Ps108572	4.85671	15.4209	3.17517	0.00015	0.000585067	AMP-dependent synthetase and ligase [Desulfatibacillum alkenivorans AK-01]
Ps158527	63.8188	202.461	3.17244	5e-05	0.000210914	zinc finger protein, putative [Ricinus communis]
Ps129768	69.5574	220.566	3.17099	5e-05	0.000210914	hypothetical protein TRIADDRAFT_5303 [Trichoplax adhaerens] &gt;gi|190583181|gb|EDV23252.1| hypothetical protein TRIADDRAFT_5303 [Trichoplax adhaerens]
Ps108594	12.7269	40.325	3.16849	5e-05	0.000210914	Phosphoethanolamine N-methyltransferase
Ps128330	21.9906	69.6193	3.16587	5e-05	0.000210914	Os02g0725200 [Oryza sativa (japonica cultivar-group)]
Ps136434	52.859	167.056	3.16041	5e-05	0.000210914
Ps158942	1.88051	5.93887	3.15812	0.0061	0.0153709	predicted protein [Thalassiosira pseudonana CCMP1335] &gt;gi|220972375|gb|EED90707.1| predicted protein [Thalassiosira pseudonana CCMP1335]
Ps155253	3.9404	12.4436	3.15795	5e-05	0.000210914	beta-galactosidase [Fragaria x ananassa]
Ps132748	51.3397	161.961	3.15469	5e-05	0.000210914	CRISPR-associated Cas1 family protein [Methylococcus capsulatus str. Bath] &gt;gi|53758498|gb|AAU92789.1| CRISPR-associated protein Cas1 [Methylococcus capsulatus str. Bath]
Ps140582	18.9502	59.714	3.1511	0.00175	0.00522306	Os01g0621900 [Oryza sativa (japonica cultivar-group)]
Ps137082	4.86878	15.3225	3.14709	0.00745	0.0182345
Ps158931	5.11378	16.0932	3.14703	0.0011	0.00345809	endo-beta-1,6-galactanase [Stigmatella aurantiaca DW4/3-1]
Ps137920	22.6046	71.1347	3.14691	5e-05	0.000210914
PsAvh15	14.0731	44.2317	3.143	0.0077	0.0187461
Ps130762	11.3274	35.5526	3.13864	5e-05	0.000210914	interferon-related developmental regulator family protein / IFRD protein family [Arabidopsis thaliana]
Ps136825	17.8639	56.0662	3.13852	0.01895	0.0402503	GCN5-related N-acetyltransferase [Exiguobacterium sibiricum 255-15]
Ps143145	21.1579	66.3497	3.13593	0.0007	0.00232183	predicted protein [Phaeodactylum tricornutum CCAP 1055/1] &gt;gi|209582714|gb|ACI65335.1| predicted protein [Phaeodactylum tricornutum CCAP 1055/1]
Ps127183	13.3986	41.965	3.13204	5e-05	0.000210914	lactamase, beta 2 [Xenopus tropicalis]
Ps127847	116.383	364.476	3.13169	5e-05	0.000210914	MGC82831 protein [Xenopus laevis] &gt;gi|49119452|gb|AAH73550.1| MGC82831 protein [Xenopus laevis]
Ps109179	24.5298	76.7665	3.12952	5e-05	0.000210914	predicted: similar to phytanoyl-CoA dioxygenase domain containing 1 (predicted) [Canis familiaris]
Ps128949	35.2644	110.333	3.12874	5e-05	0.000210914
Ps127773	25.7377	80.5109	3.12813	5e-05	0.000210914	F-box family protein, putative, expressed [Oryza sativa (japonica cultivar-group)]
Ps140383	13.8016	43.1101	3.12356	5e-05	0.000210914
Ps135237	259.661	810.796	3.12252	5e-05	0.000210914
Ps108512	141.191	440.622	3.12075	5e-05	0.000210914	cathepsin-like cysteine protease [Phytophthora infestans]
Ps126580	13.7793	42.9959	3.12033	5e-05	0.000210914	xenobiotic reductase B [Rhodopirellula baltica SH 1]
Ps135215	2.57081	8.01815	3.11892	0.0067	0.0166626
Ps133093	16.7093	52.1012	3.1181	0.0001	0.000403385	predicted protein [Chlamydomonas reinhardtii]
Ps143291	14.9995	46.7377	3.11595	5e-05	0.000210914	Glutamate carboxypeptidase II [Acidobacteria bacterium Ellin345]
Ps133215	7.79075	24.271	3.11536	5e-05	0.000210914	apicoplast phosphatidic acid phosphatase, putative [Plasmodium falciparum 3D7]
Ps127778	11.9398	37.1889	3.1147	0.00035	0.00125714
Ps139223	151.047	470.324	3.11376	5e-05	0.000210914	PREDICTED: similar to CG33635-PA isoform 1 [Apis mellifera]
Ps138808	92.146	286.873	3.11324	5e-05	0.000210914
Ps140153	22.6112	70.3153	3.10976	5e-05	0.000210914
Ps129998	5.59865	17.4063	3.10902	0.0081	0.0195617
Ps141431	5.52386	17.1712	3.10855	0.0084	0.0201628
Ps131855	18.8774	58.636	3.10615	5e-05	0.000210914	Patatin [Marinobacter aquaeolei VT8]
Ps115155	8.17786	25.3773	3.10317	5e-05	0.000210914	predicted: similar to putative chloride channel [Strongylocentrotus purpuratus]
Ps133307	49.6503	154.022	3.10214	5e-05	0.000210914
Ps133275	48.5918	150.609	3.09947	5e-05	0.000210914	RING-H2 finger protein ATL3F, putative [Ricinus communis]
Ps155853	1.48041	4.58459	3.09684	0.0002	0.000758872	predicted protein [Thalassiosira pseudonana CCMP1335] &gt;gi|220970400|gb|EED88737.1| predicted protein [Thalassiosira pseudonana CCMP1335]
Ps136281	23.707	73.3308	3.09321	5e-05	0.000210914	short-chain dehydrogenase/reductase SDR [Parvibaculum lavamentivorans DS-1]
Ps120571	4.82623	14.9092	3.0892	0.0194	0.0410536	BRCA1 interacting protein C-terminal helicase 1 [Homo sapiens]
Ps140534	7.6819	23.7305	3.08914	0.00855	0.0204842	microtubule-associated protein RP/EB family member 3 [Bombyx mori]
Ps141949	52.788	163.036	3.0885	5e-05	0.000210914	tyrosine transaminase [Dictyostelium discoideum AX4]
Ps132486	1.56393	4.82577	3.08567	0.019	0.040334	predicted protein [Chlamydomonas reinhardtii]
Ps120335	17.4861	53.9527	3.08546	0.0003	0.00109894	Fox2 protein [Glomus mosseae]
Ps158428	2.99852	9.24792	3.08416	0.00075	0.00246693	predicted protein [Thalassiosira pseudonana CCMP1335] &gt;gi|220973672|gb|EED92002.1| predicted protein [Thalassiosira pseudonana CCMP1335]
Ps128284	22.6758	69.8308	3.07953	0.0001	0.000403385	zinc finger protein of the cerebellum 5 [Xenopus laevis]
Ps158157	2.71792	8.36961	3.07942	5e-05	0.000210914	ubiquitination factor E4B, UFD2 homolog [Danio rerio]
Ps140339	6.70738	20.6525	3.07907	0.0199	0.0419102
Ps140346	242.436	745.776	3.07618	5e-05	0.000210914	annexin [Saprolegnia monoica]
Ps140078	2.5754	7.92206	3.07605	0.0067	0.0166626	zinc finger (C3HC4-type RING finger) family protein / ankyrin repeat family protein [Arabidopsis thaliana] &gt;gi|11762236|gb|AAG40396.1|AF325044_1 AT4g14360 [Arabidopsis thaliana] &gt;gi|17065424|gb|AAL32866.1| ankyrin homolog [Arabidopsis thaliana] &gt;
Ps138200	24.6155	75.7096	3.07569	5e-05	0.000210914	predicted protein [Physcomitrella patens subsp. patens] &gt;gi|162685513|gb|EDQ71908.1| predicted protein [Physcomitrella patens subsp. patens]
Ps131285	4.6207	14.2082	3.0749	0.0002	0.000758872
Ps108463	41.8224	128.441	3.07111	5e-05	0.000210914	MC family transporter [Ostreococcus lucimarinus CCE9901]
Ps130194	12.0963	37.1211	3.0688	5e-05	0.000210914	putative polyprotein [Phytophthora infestans]
Ps133270	2.09604	6.43194	3.06862	0.00765	0.0186522	PAP/25A associated domain containing protein, expressed [Oryza sativa (japonica cultivar-group)] &gt;gi|215697928|dbj|BAG92107.1| unnamed protein product [Oryza sativa Japonica Group]
Ps138834	82.018	251.593	3.06753	5e-05	0.000210914	SNF7 family protein [Dictyostelium discoideum AX4]
Ps156067	2.56755	7.87319	3.06642	0.0002	0.000758872	PREDICTED: hypothetical protein, partial [Strongylocentrotus purpuratus] &gt;gi|115677431|ref|XP_001203315.1| PREDICTED: hypothetical protein, partial [Strongylocentrotus purpuratus]
Ps130242	3.20327	9.81346	3.06358	0.0008	0.00261038	hypothetical protein [Trypanosoma cruzi strain CL Brener] &gt;gi|70873254|gb|EAN87099.1| hypothetical protein, conserved [Trypanosoma cruzi]
Ps138429	27.5006	84.1437	3.0597	0.00165	0.00494784	predicted: similar to 7,8-dihydro-8-oxoguanine triphosphatase (8-oxo-dGTPase) (Nucleoside diphosphate-linked moiety X motif 1) (Nudix motif 1) [Apis mellifera]
Ps128098	29.0305	88.8196	3.05953	5e-05	0.000210914	papain-type cysteine protease [Chlamydomonas reinhardtii]
Ps133011	22.0863	67.5388	3.05795	5e-05	0.000210914	B0414F07.3 [Oryza sativa (indica cultivar-group)]
Ps140845	142.945	436.582	3.0542	5e-05	0.000210914
Ps143440	10.2921	31.4224	3.05306	5e-05	0.000210914	predicted protein [Thalassiosira pseudonana CCMP1335] &gt;gi|220972153|gb|EED90486.1| predicted protein [Thalassiosira pseudonana CCMP1335]
Ps132197	19.2277	58.697	3.05273	5e-05	0.000210914	polysaccharide deacetylase (NodB) [Aspergillus fumigatus Af293]
Ps136766	31.5425	96.2675	3.05199	5e-05	0.000210914	PfkB-type carbohydrate kinase [Chlamydomonas reinhardtii]
Ps128127	173.694	529.908	3.05081	5e-05	0.000210914	PREDICTED: similar to RAS p21 protein activator 3 [Apis mellifera]
Ps108314	70.0368	213.582	3.04957	0.0229	0.047025	CONSTANS interacting protein 3 [Lycopersicon esculentum]
Ps129225	16.2359	49.5079	3.04929	5e-05	0.000210914	predicted protein [Phaeodactylum tricornutum CCAP 1055/1] &gt;gi|217408321|gb|EEC48255.1| predicted protein [Phaeodactylum tricornutum CCAP 1055/1]
Ps135120	3.48594	10.6148	3.04503	0.0086	0.020591	serine/threonine protein kinase [Variovorax paradoxus S110] &gt;gi|239804275|gb|ACS21342.1| serine/threonine protein kinase [Variovorax paradoxus S110]
Ps137225	43.5584	132.614	3.04451	5e-05	0.000210914	putative methyltransferase [Mycobacterium gilvum PYR-GCK]
Ps140254	1.15612	3.51663	3.04175	0.0197	0.0415808	eukaryotic translation initiation factor 3 subunit 10, putative [Toxoplasma gondii ME49] &gt;gi|211965128|gb|EEB00324.1| eukaryotic translation initiation factor 3 subunit 10, putative [Toxoplasma gondii ME49]
Ps135092	19.5086	59.3381	3.04164	5e-05	0.000210914	predicted protein [Laccaria bicolor S238N-H82] &gt;gi|170117816|ref|XP_001890093.1| predicted protein [Laccaria bicolor S238N-H82] &gt;gi|164634967|gb|EDQ99283.1| predicted protein [Laccaria bicolor S238N-H82] &gt;gi|164635743|gb|EDR00046.1| predicted pro
Ps144426	10.1524	30.8739	3.04104	5e-05	0.000210914	loricrin-like [Oryza sativa Japonica Group]
Ps140823	5.82728	17.7152	3.04005	0.0001	0.000403385	cyclic nucleotide-binding protein [Arthrospira maxima CS-328] &gt;gi|209493062|gb|EDZ93391.1| cyclic nucleotide-binding protein [Arthrospira maxima CS-328]
Ps141502	4.07691	12.3739	3.03512	0.00355	0.00965344
Ps155432	8.09584	24.5659	3.03439	5e-05	0.000210914	hypothetical protein SNOG_02444 [Phaeosphaeria nodorum SN15] &gt;gi|111069536|gb|EAT90656.1| hypothetical protein SNOG_02444 [Phaeosphaeria nodorum SN15]
Ps142408	30.6383	92.9215	3.03285	5e-05	0.000210914	CRN-like CRN13 [Phytophthora infestans]
Ps157492	4.36215	13.1961	3.02514	0.00885	0.0210837	mosc:mosc, N-terminal beta barrel [Stigmatella aurantiaca DW4/3-1]
Ps142931	13.3418	40.3192	3.02202	5e-05	0.000210914	conserved hypothetical protein [Talaromyces stipitatus ATCC 10500] &gt;gi|218714253|gb|EED13676.1| conserved hypothetical protein [Talaromyces stipitatus ATCC 10500]
Ps145318	24.8834	75.1905	3.02171	5e-05	0.000210914	putative nicotinate phosphribosyltransferase [Clostridium difficile 630] &gt;gi|145952702|ref|ZP_01801711.1| hypothetical protein CdifQ_04004083 [Clostridium difficile QCD-32g58] &gt;gi|115252604|emb|CAJ70447.1| putative nicotinate phosphribosyltransferas
Ps128134	8.66965	26.1765	3.01933	5e-05	0.000210914	predicted protein [Physcomitrella patens subsp. patens]
Ps137590	26.882	81.1395	3.01836	5e-05	0.000210914
Ps108892	344.217	1037.12	3.01298	5e-05	0.000210914	predicted: similar to CG8386-PA [Apis mellifera]
Ps133754	4.96946	14.9528	3.00894	0.00895	0.0212909
Ps155247	5.1654	15.535	3.00751	0.00945	0.0223595	putative NADH-dependent Flavin Oxidoreductase [Bradyrhizobium sp. BTAi1]
Ps129514	8.80015	26.4629	3.0071	0.0047	0.0123039	cell 5A endo-1,4-betaglucanase [Phytophthora sojae]
Ps139155	14.9928	45.082	3.00691	5e-05	0.000210914	PREDICTED: similar to myosin 18A isoform a isoform 2 [Canis familiaris]
Ps134643	1.83859	5.52382	3.00438	0.0203	0.0426114	magnesium/cobalt transporter CorA [Chlorobium chlorochromatii CaD3] &gt;gi|78171740|gb|ABB28836.1| Magnesium and cobalt transport protein CorA [Chlorobium chlorochromatii CaD3]
Ps155952	3.26457	9.80521	3.00352	0.01025	0.0239111	hypothetical protein BRAFLDRAFT_215442 [Branchiostoma floridae] &gt;gi|229281637|gb|EEN52394.1| hypothetical protein BRAFLDRAFT_215442 [Branchiostoma floridae]
Ps109368	195.702	587.768	3.00338	5e-05	0.000210914	pyruvate kinase [Achlya bisexualis]
Ps141541	9.62383	28.9	3.00296	5e-05	0.000210914	PREDICTED: similar to structural maintenance of chromosomes 6 smc6 [Tribolium castaneum]
Ps142430	42.9159	128.775	3.00064	5e-05	0.000210914	protein kinase family protein [Nocardiopsis dassonvillei subsp. dassonvillei DSM 43111] &gt;gi|228572113|gb|EEK36623.1| protein kinase family protein [Nocardiopsis dassonvillei subsp. dassonvillei DSM 43111]
Ps109503	31.0103	92.958	2.99765	0.0004	0.00141891	NUDIX hydrolase [Aeromonas salmonicida subsp. salmonicida A449]
Ps131312	153.825	460.864	2.99603	5e-05	0.000210914	possible Myb_DNA-binding protein [Phytophthora infestans]
Ps135458	4.02048	12.0324	2.99278	0.0095	0.0224545	Muramoyltetrapeptide carboxypeptidase [Bacillus cereus B4264]
Ps143196	80.9312	242.172	2.99232	5e-05	0.000210914
Ps138726	18.6731	55.8746	2.99225	5e-05	0.000210914	predicted protein [Thalassiosira pseudonana CCMP1335] &gt;gi|220968044|gb|EED86401.1| predicted protein [Thalassiosira pseudonana CCMP1335]
Ps108856	4.70048	14.0533	2.98976	0.02205	0.045673	isocitrate dehydrogenase 2 (NADP+), mitochondrial [Danio rerio]
Ps156503	5.7898	17.2891	2.98613	0.01155	0.0264634
Ps156767	2.67854	7.99524	2.98492	0.01075	0.024925	predicted protein [Thalassiosira pseudonana CCMP1335] &gt;gi|220972680|gb|EED91011.1| predicted protein [Thalassiosira pseudonana CCMP1335]
Ps156481	8.90784	26.5809	2.98399	0.00855	0.0204842	hypothetical protein Pmar_PMAR009357 [Perkinsus marinus ATCC 50983]
Ps156136	12.0477	35.949	2.98389	0.0079	0.0191312	quinone reductase 2 [Triticum monococcum]
Ps158617	187.442	559.265	2.98367	0.0204	0.0427507	PREDICTED: similar to calmodulin-like 6 [Canis familiaris]
Ps138225	18.6186	55.5452	2.98332	0.0056	0.0143064	glycosyltransferase [Dictyostelium discoideum AX4] &gt;gi|28828657|gb|AAO51260.1| hypothetical protein [Dictyostelium discoideum] &gt;gi|90970777|gb|EAS66909.1| putative glycosyltransferase [Dictyostelium discoideum AX4]
Ps137119	1.68965	5.03852	2.98199	0.0011	0.00345809	PREDICTED: similar to titin isoform N2-A [Strongylocentrotus purpuratus] &gt;gi|115951717|ref|XP_001196330.1| PREDICTED: similar to titin isoform N2-A [Strongylocentrotus purpuratus]
Ps139700	15.9706	47.5793	2.97918	0.0111	0.0255965
Ps140132	50.8938	151.576	2.97828	5e-05	0.000210914	mucin-like protein [Heterodera glycines]
Ps127142	2.84937	8.48613	2.97825	0.02215	0.0458221	serine/thronine protein kinase-like protein [Oryza sativa (japonica cultivar-group)]
Ps141828	8.4659	25.2095	2.97777	5e-05	0.000210914
Ps139134	2.0126	5.9912	2.97685	0.02	0.0420975	PREDICTED: similar to ENSANGP00000018316 [Nasonia vitripennis]
Ps130418	2.73469	8.1392	2.97628	0.02035	0.0426772	MHC_I C-terminus family protein [Persephonella marina EX-H1] &gt;gi|225644954|gb|ACO03140.1| MHC_I C-terminus family protein [Persephonella marina EX-H1]
Ps134488	136.947	407.472	2.9754	5e-05	0.000210914	hypothetical protein [Paramecium tetraurelia strain d4-2] &gt;gi|124396078|emb|CAK61591.1| unnamed protein product [Paramecium tetraurelia]
Ps142643	1.52073	4.52368	2.97468	0.002	0.00586066	RING-H2 finger protein ATL3I [Zea mays] &gt;gi|195611072|gb|ACG27366.1| RING-H2 finger protein ATL3I [Zea mays] &gt;gi|195638810|gb|ACG38873.1| RING-H2 finger protein ATL3I [Zea mays]
Ps132527	2.71249	8.06502	2.97329	0.007	0.0172922
Ps132830	35.7163	106.18	2.97287	5e-05	0.000210914	Glu/Leu/Phe/Val dehydrogenase, C terminal [Geobacter uraniumreducens Rf4]
Ps142495	7.02318	20.8721	2.97189	0.0039	0.0104683	predicted protein [Thalassiosira pseudonana CCMP1335] &gt;gi|220974681|gb|EED93010.1| predicted protein [Thalassiosira pseudonana CCMP1335]
Ps157980	26.9424	80.038	2.97071	0.00405	0.0108177	mitochondria fission 1 protein [Pyrenophora tritici-repentis Pt-1C-BFP] &gt;gi|187981296|gb|EDU47922.1| mitochondria fission 1 protein [Pyrenophora tritici-repentis Pt-1C-BFP]
Ps134384	4.74396	14.0911	2.97032	0.02275	0.0468094
Ps132264	26.9917	79.9767	2.96301	5e-05	0.000210914	hypothetical protein Pmar_PMAR009357 [Perkinsus marinus ATCC 50983]
PsCRN_130	4.49482	13.3164	2.96261	0.0006	0.00202837
Ps141118	8.75477	25.9306	2.96188	0.011	0.0254171
Ps143547	14.4434	42.7654	2.9609	5e-05	0.000210914	hypothetical protein CHLREDRAFT_194339 [Chlamydomonas reinhardtii] &gt;gi|158271841|gb|EDO97652.1| predicted protein [Chlamydomonas reinhardtii]
Ps158281	18.108	53.6119	2.96067	5e-05	0.000210914	putative haustorium-specific membrane protein [Phytophthora infestans]
Ps130417	1.00497	2.97435	2.95964	0.0216	0.0449117	hypothetical protein DferDRAFT_53420 [Dyadobacter fermentans DSM 18053] &gt;gi|227317215|gb|EEJ28643.1| hypothetical protein DferDRAFT_53420 [Dyadobacter fermentans DSM 18053]
Ps139851	30.117	89.008	2.95541	5e-05	0.000210914	predicted protein [Thalassiosira pseudonana CCMP1335] &gt;gi|220978402|gb|EED96728.1| predicted protein [Thalassiosira pseudonana CCMP1335]
Ps131921	2.05719	6.07818	2.9546	5e-05	0.000210914	myosin, heavy chain 1, skeletal muscle, adult [Gallus gallus] &gt;gi|23379831|gb|AAM88910.1| fast myosin heavy chain HCIII [Gallus gallus]
Ps130993	14.2777	42.1263	2.9505	0.0222	0.0458923
Ps135466	17.4311	51.423	2.95007	0.00035	0.00125714	thiamine diphosphokinase [Listeria grayi DSM 20601] &gt;gi|229311917|gb|EEN77892.1| thiamine diphosphokinase [Listeria grayi DSM 20601]
Ps139486	7.6206	22.4758	2.94935	0.00125	0.0038806	sPLD-like
Ps136242	6.62591	19.5112	2.94468	0.003	0.00833617	hypothetical protein [Paramecium tetraurelia strain d4-2] &gt;gi|124424705|emb|CAK89494.1| unnamed protein product [Paramecium tetraurelia]
Ps134201	11.9988	35.3261	2.94414	5e-05	0.000210914	hypothetical protein [Monosiga brevicollis MX1] &gt;gi|163777578|gb|EDQ91194.1| predicted protein [Monosiga brevicollis MX1]
Ps144561	87.3176	256.864	2.94172	5e-05	0.000210914
Ps134153	18.8409	55.3462	2.93756	5e-05	0.000210914
Ps128710	33.3061	97.8309	2.93733	5e-05	0.000210914	predicted protein [Nematostella vectensis]
Ps140965	5.51447	16.1977	2.93731	0.0021	0.00612388	hypothetical protein LELG_04880 [Lodderomyces elongisporus NRRL YB-4239] &gt;gi|146452443|gb|EDK46699.1| hypothetical protein LELG_04880 [Lodderomyces elongisporus NRRL YB-4239]
Ps127113	35.3702	103.868	2.9366	5e-05	0.000210914	serine/threonine protein kinase 4, CTR4 [Populus trichocarpa] &gt;gi|222865554|gb|EEF02685.1| serine/threonine protein kinase 4, CTR4 [Populus trichocarpa]
Ps123802	83.7527	245.924	2.93631	0.0186	0.0396172	hypothetical protein [Monosiga brevicollis MX1] &gt;gi|163775173|gb|EDQ88798.1| predicted protein [Monosiga brevicollis MX1]
Ps124531	14.0869	41.3531	2.93557	0.0225	0.0463867	flagellar inner arm dynein light chain Tctex1 [Chlamydomonas reinhardtii]
Ps143926	1.77744	5.21621	2.93468	0.0019	0.00561364	ABC transporter [Phytophthora infestans]
Ps137668	40.8623	119.492	2.92426	5e-05	0.000210914	hypothetical protein SORBIDRAFT_06g001450 [Sorghum bicolor] &gt;gi|241938644|gb|EES11789.1| hypothetical protein SORBIDRAFT_06g001450 [Sorghum bicolor]
Ps130204	3.42228	10	2.92203	0.0236	0.0482373	predicted protein [Micromonas pusilla CCMP1545]
Ps131325	17.4629	51.0173	2.92147	5e-05	0.000210914
Ps155779	10.6933	31.2207	2.91965	5e-05	0.000210914	XIA (Myosin-like protein XIA); motor/ protein binding [Arabidopsis thaliana]
Ps138611	20.7527	60.5369	2.91706	5e-05	0.000210914	unnamed protein product [Kluyveromyces lactis] &gt;gi|74606966|sp|Q6CTY9|CTR86_KLULA RecName: Full=Copper transport protein 86 &gt;gi|49641733|emb|CAH01451.1| KLLA0C08998p [Kluyveromyces lactis]
Ps137539	13.42	39.1445	2.91688	5e-05	0.000210914	novel protein similar to human and mouse cyclin M4 (CNNM4) [Danio rerio]
Ps128934	42.4293	123.711	2.9157	5e-05	0.000210914
Ps130275	13.0524	38.0539	2.91547	0.0107	0.0248242	GK14763 [Drosophila willistoni] &gt;gi|194171582|gb|EDW86483.1| GK14763 [Drosophila willistoni]
Ps139738	11.0975	32.3254	2.91285	5e-05	0.000210914
Ps135928	16.8455	49.0434	2.91137	5e-05	0.000210914	asparagine-linked glycosylation 9 protein isoform a [Homo sapiens]
Ps129218	23.0373	67.0468	2.91036	5e-05	0.000210914	predicted protein [Ostreococcus lucimarinus CCE9901]
Ps131323	29.3433	85.3706	2.90937	0.0245	0.0497127
Ps108461	2.34012	6.80636	2.90855	0.02455	0.0497876	xylulokinase homolog (H. influenzae) [Rattus norvegicus]
Ps133233	63.8062	185.333	2.90462	5e-05	0.000210914	hypothetical protein BRAFLDRAFT_87549 [Branchiostoma floridae] &gt;gi|229280558|gb|EEN51325.1| hypothetical protein BRAFLDRAFT_87549 [Branchiostoma floridae]
Ps129914	121.202	351.645	2.90131	5e-05	0.000210914
Ps133772	8.80505	25.5257	2.89898	5e-05	0.000210914	hypothetical protein BRADO6329 [Bradyrhizobium sp. ORS278] &gt;gi|146195937|emb|CAL79964.1| conserved hypothetical protein; putative signal peptide; Ricin-type beta-trefoil lectin domain [Bradyrhizobium sp. ORS278]
Ps118601	1.75868	5.09712	2.89826	0.0231	0.0473676	predicted: similar to gag-pol polyprotein [Strongylocentrotus purpuratus]
Ps158491	7.76199	22.4926	2.89779	0.02265	0.0466371	predicted protein [Physcomitrella patens subsp. patens]
Ps137676	2.16631	6.2768	2.89746	0.0229	0.047025	NimA-related protein kinase 6 [Chlamydomonas reinhardtii] &gt;gi|34334401|gb|AAQ64687.1| NIMA-related kinase 6 [Chlamydomonas reinhardtii] &gt;gi|158270919|gb|EDO96750.1| NimA-related protein kinase 6 [Chlamydomonas reinhardtii]
Ps129587	3.3107	9.572	2.89123	0.01385	0.0308077	hypothetical protein [Trichomonas vaginalis G3] &gt;gi|121914003|gb|EAY18807.1| hypothetical protein TVAG_268400 [Trichomonas vaginalis G3]
Ps134155	10.0373	29.0116	2.89038	0.0011	0.00345809	loricrin-like [Oryza sativa Japonica Group]
Ps131814	43.9447	126.959	2.88906	5e-05	0.000210914	predicted protein [Thalassiosira pseudonana CCMP1335] &gt;gi|220968831|gb|EED87175.1| predicted protein [Thalassiosira pseudonana CCMP1335]
Ps142420	8.61371	24.879	2.8883	5e-05	0.000210914	predicted protein [Monosiga brevicollis MX1]
Ps127930	17.4628	50.3648	2.88412	5e-05	0.000210914	transposase [Lactobacillus helveticus DPC 4571] &gt;gi|160348360|gb|ABX27034.1| transposase [Lactobacillus helveticus DPC 4571]
Ps135327	19.6436	56.5893	2.8808	0.0053	0.0136436	putative tyrosine phosphatase family protein [Dictyostelium discoideum AX4]
Ps109410	65.5395	188.787	2.88051	5e-05	0.000210914	intracellular transporter [Arabidopsis thaliana]
Ps135212	1.99963	5.75442	2.87774	0.00275	0.00773543	transient receptor potential channel pyrexia, putative [Pediculus humanus corporis] &gt;gi|212517095|gb|EEB19032.1| transient receptor potential channel pyrexia, putative [Pediculus humanus corporis]
Ps144110	1.53317	4.40788	2.87501	0.0235	0.0480758	PREDICTED: ATPase, aminophospholipid transporter (APLT), class I, type 8A, member 1 isoform 1 [Taeniopygia guttata]
Ps155970	1.6482	4.73612	2.87351	0.0243	0.0493681	CBEL protein, formerly GP34 [Phytophthora parasitica]
Ps128275	7.27241	20.8748	2.87041	0.0015	0.00455777
Ps131712	4.02854	11.5567	2.86871	0.0011	0.00345809	PREDICTED: similar to GA18240-PA [Acyrthosiphon pisum]
Ps127250	3.7076	10.6318	2.86757	0.0245	0.0497127	putative cyclic-nucleotide-gated cation channel; putative membrane protein [Leptospira biflexa serovar Patoc strain &apos;Patoc 1 (Paris)&apos;] &gt;gi|189911350|ref|YP_001962905.1| cyclic nucleotide-binding protein [Leptospira biflexa serovar Patoc strai
Ps137789	33.9478	97.1956	2.86309	0.0016	0.00481684	TPR Domain containing protein [Tetrahymena thermophila] &gt;gi|89305067|gb|EAS03055.1| TPR Domain containing protein [Tetrahymena thermophila SB210]
Ps137226	2.62098	7.50134	2.86204	5e-05	0.000210914	predicted protein [Physcomitrella patens subsp. patens]
Ps137266	16.0891	45.9549	2.85628	0.0003	0.00109894	hypothetical protein PGUG_02971 [Pichia guilliermondii ATCC 6260] &gt;gi|146390715|gb|EDK38873.1| hypothetical protein PGUG_02971 [Pichia guilliermondii ATCC 6260]
Ps131177	7.08844	20.2462	2.85623	0.00265	0.00748913	dioxygenase, putative [Neosartorya fischeri NRRL 181]
Ps127057	25.1222	71.6256	2.85109	0.0021	0.00612388	BET3 family protein [Aspergillus fumigatus Af293]
Ps138933	6.81972	19.4388	2.85038	5e-05	0.000210914	hypothetical protein [Plasmodium falciparum 3D7] &gt;gi|23496045|gb|AAN35707.1|AE014837_49 hypothetical protein PF11_0122 [Plasmodium falciparum 3D7]
Ps135691	23.8862	68.0485	2.84886	0.00295	0.00822921	putative protein tyrosine phosphatase [Dictyostelium discoideum AX4]
Ps115846	5.65932	16.1024	2.84529	0.0222	0.0458923	predicted: similar to Peroxiredoxin 2 (Thioredoxin peroxidase 1) (Thioredoxin-dependent peroxide reductase 1) (Thiol-specific antioxidant protein) (TSA) (PRP) (Natural killer cell enhancing factor B) (NKEF-B) isoform 1 [Canis familiaris]
Ps132266	7.97122	22.6715	2.84417	0.0026	0.00737516	hypothetical protein Pmar_PMAR009357 [Perkinsus marinus ATCC 50983]
Ps141538	2.40396	6.83384	2.84274	0.0006	0.00202837
Ps141610	437.373	1243.09	2.84217	5e-05	0.000210914	predicted protein [Nematostella vectensis] &gt;gi|156210679|gb|EDO31835.1| predicted protein [Nematostella vectensis]
Ps130533	29.6998	84.4096	2.84209	5e-05	0.000210914	predicted protein [Laccaria bicolor S238N-H82] &gt;gi|164633186|gb|EDQ98024.1| predicted protein [Laccaria bicolor S238N-H82]
Ps135283	32.2949	91.6772	2.83875	5e-05	0.000210914
Ps109647	4.71844	13.3941	2.83867	0.0137	0.0305156	predicted protein [Monosiga brevicollis MX1]
Ps127421	35.6472	101.161	2.83784	0.00055	0.00188496
Ps131533	31.1472	88.3287	2.83585	5e-05	0.000210914	peptidase C1A papain family protein [Arabidopsis thaliana]
Ps136250	32.2566	91.458	2.83533	5e-05	0.000210914	conserved hypothetical protein [Ixodes scapularis] &gt;gi|215490941|gb|EEC00582.1| conserved hypothetical protein [Ixodes scapularis]
Ps130902	8.41959	23.855	2.83327	5e-05	0.000210914	PREDICTED: similar to Bromodomain containing 3 [Ornithorhynchus anatinus]
Ps155816	75.7262	214.451	2.83193	5e-05	0.000210914	uridine monophosphate synthetase (ISS) [Ostreococcus tauri]
Ps128687	7.22068	20.4307	2.82947	0.01315	0.029428	elongation factor-2 kinase [Danio rerio]
Ps143170	58.9487	166.58	2.82585	5e-05	0.000210914	hypothetical protein LOC100276279 [Zea mays] &gt;gi|195622744|gb|ACG33202.1| hypothetical protein [Zea mays]
Ps136542	186.494	526.212	2.8216	5e-05	0.000210914	hypothetical protein TTHERM_00758790 [Tetrahymena thermophila] &gt;gi|146145177|gb|EAR96717.2| hypothetical protein TTHERM_00758790 [Tetrahymena thermophila SB210]
Ps158672	3.38693	9.54959	2.81954	5e-05	0.000210914	conserved hypothetical protein [Toxoplasma gondii GT1]
Ps143417	2.97616	8.38861	2.8186	0.00785	0.0190424	HAD-superfamily hydrolase, subfamily IA, variant 1 [Cyanothece sp. CCY0110] &gt;gi|126620270|gb|EAZ90991.1| HAD-superfamily hydrolase, subfamily IA, variant 1 [Cyanothece sp. CCY0110]
Ps141014	7.91494	22.298	2.8172	0.01145	0.0262923
Ps133820	30.4139	85.6781	2.81707	0.00035	0.00125714	selenoprotein K [Xenopus (Silurana) tropicalis] &gt;gi|189034057|sp|Q01H83|SELK_XENTR RecName: Full=Selenoprotein K; Short=SelK &gt;gi|116000231|emb|CAL50708.1| selenoprotein K [Xenopus tropicalis]
Ps127675	1.63116	4.59419	2.81652	0.0124	0.0280126	ankyrin containing protein [Acanthamoeba polyphaga mimivirus] &gt;gi|82019397|sp|Q5URB9|YR840_MIMIV RecName: Full=Putative ankyrin repeat protein R840 &gt;gi|55417448|gb|AAV51098.1| ankyrin containing protein [Acanthamoeba polyphaga mimivirus]
Ps131581	1.42139	4.00162	2.81529	0.0023	0.00663941	predicted: similar to canalicular multispecific organic anion transporter [Gallus gallus]
Ps143383	115.378	324.82	2.81527	5e-05	0.000210914	putative GTP binding protein [Beta vulgaris]
Ps133416	10.1829	28.6614	2.81466	0.0019	0.00561364	hypothetical protein BRAFLDRAFT_119296 [Branchiostoma floridae] &gt;gi|229285755|gb|EEN56480.1| hypothetical protein BRAFLDRAFT_119296 [Branchiostoma floridae]
Ps108301	13.7015	38.5083	2.81052	0.00035	0.00125714	zinc binding alcohol dehydrogenase, domain containing 2 [Mus musculus]
Ps127220	14.303	40.1971	2.8104	0.00035	0.00125714	hypothetical protein GCWU000182_01120 [Abiotrophia defectiva ATCC 49176] &gt;gi|229790320|gb|EEP26434.1| hypothetical protein GCWU000182_01120 [Abiotrophia defectiva ATCC 49176]
Ps129630	33.7904	94.8694	2.80758	0.00015	0.000585067
Ps111739	2490.01	6988.48	2.80661	5e-05	0.000210914	CDH1-D [Gallus gallus]
Ps142942	82.4745	230.911	2.79979	5e-05	0.000210914	hypothetical protein [Dictyostelium discoideum AX4] &gt;gi|60469799|gb|EAL67786.1| hypothetical protein DDBDRAFT_0205693 [Dictyostelium discoideum AX4]
Ps138223	10.3849	29.0713	2.79938	0.00795	0.019232	predicted protein [Phaeodactylum tricornutum CCAP 1055/1] &gt;gi|217411187|gb|EEC51115.1| predicted protein [Phaeodactylum tricornutum CCAP 1055/1]
Ps142930	17.6533	49.4143	2.79915	0.0007	0.00232183
Ps140740	26.5936	74.3825	2.79701	5e-05	0.000210914	predicted protein [Nematostella vectensis]
Ps135671	8.82284	24.6431	2.7931	0.0084	0.0201628	hypothetical protein aq_2197 [Aquifex aeolicus VF5] &gt;gi|2984391|gb|AAC07909.1| hypothetical protein aq_2197 [Aquifex aeolicus VF5]
Ps142639	5.08644	14.1954	2.79083	0.00295	0.00822921	GK13861 [Drosophila willistoni] &gt;gi|194169005|gb|EDW83906.1| GK13861 [Drosophila willistoni]
Ps131575	49.1617	137.195	2.79069	5e-05	0.000210914
Ps158657	2.13658	5.96087	2.78991	0.00895	0.0212909	ventricular myosin heavy chain [Danio rerio]
Ps133092	161.469	450.474	2.78985	5e-05	0.000210914	unknown protein [Arabidopsis thaliana] &gt;gi|11994139|dbj|BAB01160.1| unnamed protein product [Arabidopsis thaliana] &gt;gi|34365633|gb|AAQ65128.1| At3g20510 [Arabidopsis thaliana] &gt;gi|51971331|dbj|BAD44330.1| unknown protein [Arabidopsis thaliana] &g
Ps135533	3.94256	10.9942	2.78859	0.01465	0.0323045	acyltransferase [Acaryochloris marina MBIC11017] &gt;gi|158305597|gb|ABW27214.1| acyltransferase [Acaryochloris marina MBIC11017]
Ps142346	38.3839	106.99	2.78737	5e-05	0.000210914	predicted protein [Physcomitrella patens subsp. patens]
Ps132067	26.355	73.4402	2.78658	0.008	0.0193325	membrane-associated protein in eicosanoid and glutathione metabolism (MAPEG) [Pseudomonas putida KT2440] &gt;gi|24984233|gb|AAN68262.1|AE016460_8 glutathione S-transferase, putative [Pseudomonas putida KT2440]
Ps139287	21.6318	60.2698	2.78617	5e-05	0.000210914	predicted protein [Physcomitrella patens subsp. patens]
Ps144078	108.821	302.795	2.78251	5e-05	0.000210914
Ps109204	44.6363	124.128	2.78088	5e-05	0.000210914	unknown [Phytophthora sojae]
Ps130054	8.95546	24.8837	2.77861	5e-05	0.000210914	oxidoreductase, 2OG-Fe (ISS) [Ostreococcus tauri]
PsAvh182	35.1453	97.6472	2.77839	5e-05	0.000210914
Ps122917	59.8777	166.357	2.77828	5e-05	0.000210914	predicted: similar to RAB32 [Monodelphis domestica]
Ps145544	6.06042	16.8202	2.77542	0.00755	0.0184437
Ps143739	2.96315	8.2222	2.77482	0.0154	0.0337243	predicted catalase [uncultured bacterium MedeBAC35C06]
Ps111873	6.40246	17.7534	2.7729	0.00385	0.010356	ERH3 (ECTOPIC ROOT HAIR 3); ATP binding / nucleoside-triphosphatase/ nucleotide binding [Arabidopsis thaliana]
Ps155563	14.452	40.0688	2.77254	5e-05	0.000210914	phosphopantethiene--protein transferase domain containing protein [Tetrahymena thermophila] &gt;gi|89287154|gb|EAR85146.1| phosphopantethiene--protein transferase domain containing protein [Tetrahymena thermophila SB210]
Ps143727	1.55227	4.30361	2.77246	0.01395	0.030994	Serine carboxypeptidase family protein [Tetrahymena thermophila SB210]
PsCRN_19	11.6433	32.2432	2.76925	0.00015	0.000585067
Ps137515	131.315	363.587	2.76882	5e-05	0.000210914	ERP57 protein [Cricetulus griseus]
Ps157402	31.805	88.0527	2.76852	0.0031	0.00857447	hypothetical protein pc1755 [Candidatus Protochlamydia amoebophila UWE25] &gt;gi|81626504|sp|Q6MAC0|Y1755_PARUW RecName: Full=UPF0301 protein pc1755 &gt;gi|46401030|emb|CAF24479.1| conserved hypothetical protein [Candidatus Protochlamydia amoebophila UWE2
Ps116025	11.2092	31.0059	2.76611	5e-05	0.000210914	predicted protein [Nematostella vectensis]
Ps109539	5367.24	14836.7	2.76431	5e-05	0.000210914	elicitin protein [Phytophthora sojae]
Ps134048	6.21254	17.1703	2.76381	0.0127	0.0285719
Ps127066	6.99446	19.3183	2.76194	0.00155	0.00469101
Ps140887	13.625	37.6201	2.76111	5e-05	0.000210914	novel protein (sb:cb414) [Danio rerio]
Ps142906	7.82609	21.6056	2.76071	0.0001	0.000403385	predicted protein [Nematostella vectensis]
Ps127993	35.8962	99.0732	2.75999	5e-05	0.000210914	zinc finger protein Ssu-Zic [Scolionema suvaense]
Ps135921	23.8538	65.7408	2.75599	5e-05	0.000210914
Ps158705	10.1671	27.9407	2.74815	5e-05	0.000210914	hypothetical protein OsI_18117 [Oryza sativa Indica Group]
Ps138790	1.4997	4.11817	2.746	0.00245	0.00701051	leucine-rich repeat containing protein [Microscilla marina ATCC 23134]
Ps137866	22.692	62.2913	2.74508	0.00785	0.0190424
Ps142296	5.413	14.8567	2.74463	0.00025	0.000932203	Os04g0196500 [Oryza sativa (japonica cultivar-group)]
Ps124111	21.1692	58.0959	2.74436	5e-05	0.000210914	predicted protein [Physcomitrella patens subsp. patens]
Ps142302	190.78	523.401	2.74348	5e-05	0.000210914	Dna J-like protein 2 [Symbiodinium sp. C3]
Ps130984	8.43728	23.1447	2.74315	5e-05	0.000210914
Ps141621	30.3424	83.17	2.74105	5e-05	0.000210914	predicted: similar to CG13570-PA isoform 3 [Canis familiaris]
Ps139896	6.163	16.867	2.73682	0.0152	0.033331	PREDICTED: similar to F-box and leucine-rich repeat protein 20 [Monodelphis domestica]
Ps130979	51.9473	142.057	2.73464	5e-05	0.000210914
Ps130229	57.012	155.844	2.73353	5e-05	0.000210914	fertilin beta precursor
Ps132974	15.059	41.134	2.73152	5e-05	0.000210914	SNF1-related protein kinase [Triticum aestivum]
Ps131504	4.03401	11.0177	2.7312	0.0144	0.0318577	histone deacetylase [Chlamydomonas reinhardtii]
Ps141804	2.76887	7.55405	2.72821	5e-05	0.000210914	NF-X1 finger and helicase domain protein, putative [Aspergillus clavatus NRRL 1]
Ps129206	14.3657	39.1882	2.7279	0.00045	0.00157479	hypothetical protein AWRI1631_11080010 [Saccharomyces cerevisiae AWRI1631]
Ps140390	22.3624	60.9727	2.72657	0.0002	0.000758872	hydrolase, carbon-nitrogen family protein [Aspergillus clavatus NRRL 1]
Ps143341	91.248	248.732	2.72589	5e-05	0.000210914	predicted protein [Physcomitrella patens subsp. patens]
Ps142813	88.2673	240.501	2.72469	5e-05	0.000210914	predicted: similar to copine VIII isoform 2 [Macaca mulatta]
Ps136162	3.42961	9.32841	2.71996	0.00035	0.00125714
Ps145049	82.596	224.624	2.71955	5e-05	0.000210914	Os02g0575700 [Oryza sativa (japonica cultivar-group)]
Ps130901	62.956	170.972	2.71574	5e-05	0.000210914
Ps129292	1061.76	2882.77	2.71509	5e-05	0.000210914
Ps143636	12.9386	35.1278	2.71496	0.00025	0.000932203	A84702 probable presenilin (ISS) [Ostreococcus tauri]
Ps138847	89.1154	241.183	2.70641	5e-05	0.000210914	conserved hypothetical protein [Ricinus communis]
Ps134475	8.63477	23.3494	2.70411	0.00025	0.000932203	GA19426 [Drosophila pseudoobscura pseudoobscura] &gt;gi|198136912|gb|EAL26196.2| GA19426 [Drosophila pseudoobscura pseudoobscura]
Ps127808	26.1101	70.5116	2.70055	5e-05	0.000210914	cathepsin H [Suberites domuncula]
Ps144168	13.2169	35.6685	2.6987	5e-05	0.000210914	loricrin-like [Oryza sativa Japonica Group]
Ps135196	34.2186	92.2035	2.69454	0.0004	0.00141891	ATNUDT21 (Arabidopsis thaliana Nudix hydrolase homolog 21); hydrolase
Ps156618	8.80169	23.7125	2.69408	0.0151	0.0331435	hypothetical protein, conserved [Phytophthora infestans]
Ps134947	14.5579	39.1998	2.69268	0.00095	0.0030366
Ps136313	17.8847	48.1116	2.6901	0.0001	0.000403385
Ps115281	226.224	608.128	2.68817	5e-05	0.000210914	PREDICTED: similar to Sm protein G isoform 2 [Gallus gallus]
Ps127953	20.2926	54.5399	2.68767	0.0002	0.000758872	predicted: similar to CG1675-PA [Tribolium castaneum]
Ps136782	57.1573	153.566	2.68673	5e-05	0.000210914	putative nuclear LIM interactor-interacting protein [Phytophthora sojae]
Ps156342	9.47565	25.4447	2.68527	0.00035	0.00125714	chromosome segregation protein SMC [Staphylococcus hominis SK119] &gt;gi|228271066|gb|EEK12454.1| chromosome segregation protein SMC [Staphylococcus hominis SK119]
Ps134533	118.665	318.617	2.68501	5e-05	0.000210914	predicted protein [Monosiga brevicollis MX1]
Ps132778	41.3337	110.897	2.68297	5e-05	0.000210914	hypothetical protein RUMHYD_02884 [Blautia hydrogenotrophica DSM 10507] &gt;gi|225038007|gb|EEG48253.1| hypothetical protein RUMHYD_02884 [Blautia hydrogenotrophica DSM 10507]
Ps132188	10.2196	27.4069	2.6818	5e-05	0.000210914	hypothetical protein BRAFLDRAFT_70261 [Branchiostoma floridae] &gt;gi|229285072|gb|EEN55802.1| hypothetical protein BRAFLDRAFT_70261 [Branchiostoma floridae]
Ps158750	28.7452	77.0411	2.68014	5e-05	0.000210914	Shawn CG14209-PD, isoform D [Drosophila melanogaster]
Ps139533	47.5209	127.202	2.67676	0.0018	0.00535553	phage tape measure protein [Clostridium phytofermentans ISDg] &gt;gi|160427612|gb|ABX41175.1| phage tape measure protein [Clostridium phytofermentans ISDg]
Ps143102	45.2449	121.091	2.67635	0.00115	0.00360142
Ps127204	11.4459	30.6317	2.67622	0.01005	0.0235261	PREDICTED: hypothetical protein [Vitis vinifera]
Ps128022	4.2688	11.4091	2.67267	5e-05	0.000210914
Ps140610	649.701	1733.94	2.66883	5e-05	0.000210914
Ps139797	22.2268	59.312	2.66849	0.00095	0.0030366
Ps143397	29.8355	79.5574	2.66653	5e-05	0.000210914	PHD Zn finger-containing protein [Dictyostelium discoideum AX4]
Ps138128	19.7232	52.567	2.66524	0.01095	0.025322	hypothetical protein [Phytophthora cinnamomi]
Ps137368	67.7698	180.519	2.66371	5e-05	0.000210914	glutathione transferase, theta class [Phytophthora infestans]
PsCRN_47	42.6186	113.455	2.6621	5e-05	0.000210914
Ps138284	33.5611	89.2838	2.66034	5e-05	0.000210914	PREDICTED: similar to predicted protein [Hydra magnipapillata]
Ps131893	59.6871	158.65	2.65803	5e-05	0.000210914	predicted: similar to KIAA0033, partial [Ornithorhynchus anatinus]
Ps139895	8.00217	21.2528	2.65588	5e-05	0.000210914	predicted protein [Thalassiosira pseudonana CCMP1335] &gt;gi|220975048|gb|EED93377.1| predicted protein [Thalassiosira pseudonana CCMP1335]
Ps132770	19.7597	52.4361	2.65369	5e-05	0.000210914	myosin heavy chain, putative [Schistosoma mansoni]
Ps138407	32.459	86.11	2.65289	5e-05	0.000210914	predicted protein [Phaeodactylum tricornutum CCAP 1055/1] &gt;gi|217410822|gb|EEC50751.1| predicted protein [Phaeodactylum tricornutum CCAP 1055/1]
Ps137324	240.148	636.926	2.65222	5e-05	0.000210914	YCII-related protein [Chlamydomonas reinhardtii]
Ps140024	2.17644	5.77103	2.65159	5e-05	0.000210914	predicted protein [Micromonas sp. RCC299]
Ps128434	10.5078	27.8567	2.65105	0.0002	0.000758872
Ps145574	20.3836	54.0166	2.65	0.0103	0.0240033	NADH-dependent flavin oxidoreductase, Oye family [Silicibacter pomeroyi DSS-3]
Ps135797	3.33177	8.82901	2.64995	0.00605	0.0152617	cysteine protease 1 [Noctiluca scintillans]
Ps128140	50.512	133.833	2.64953	5e-05	0.000210914	hypothetical protein SORBIDRAFT_03g013840 [Sorghum bicolor] &gt;gi|241929779|gb|EES02924.1| hypothetical protein SORBIDRAFT_03g013840 [Sorghum bicolor]
Ps130466	22.6329	59.9648	2.64945	5e-05	0.000210914	PREDICTED: similar to WD repeat and FYVE domain containing 3 isoform 1 [Monodelphis domestica]
Ps142674	4.05938	10.7528	2.64888	0.0059	0.0149394	hypothetical protein BRADO6329 [Bradyrhizobium sp. ORS278] &gt;gi|146195937|emb|CAL79964.1| conserved hypothetical protein; putative signal peptide; Ricin-type beta-trefoil lectin domain [Bradyrhizobium sp. ORS278]
Ps137891	6.78117	17.9466	2.64653	5e-05	0.000210914	coronin 7 [Bos taurus] &gt;gi|122143427|sp|Q0V8F1|CORO7_BOVIN RecName: Full=Coronin-7; Short=Crn7 &gt;gi|110332003|gb|ABG67107.1| coronin 7 [Bos taurus]
Ps130911	13.7344	36.3217	2.64458	0.00095	0.0030366
Ps142855	48.8343	129.028	2.64216	5e-05	0.000210914	AGAP003944-PA [Anopheles gambiae str. PEST] &gt;gi|157014414|gb|EAA13654.4| AGAP003944-PA [Anopheles gambiae str. PEST]
Ps135204	3.79216	10.0124	2.64029	0.0085	0.0203815	Os05g0408300 [Oryza sativa (japonica cultivar-group)]
Ps133784	35.9728	94.9705	2.64006	0.0004	0.00141891	predicted: similar to CG5104-PB [Apis mellifera]
Ps134203	58.8061	155.209	2.63934	5e-05	0.000210914	sorting nexin [Aedes aegypti] &gt;gi|108879559|gb|EAT43784.1| sorting nexin [Aedes aegypti]
Ps142038	70.0212	184.786	2.639	0.00985	0.0231384
Ps156211	15.4841	40.8296	2.63687	0.00015	0.000585067	uridine monophosphate synthetase (ISS) [Ostreococcus tauri]
Ps129431	57.0276	150.362	2.63665	5e-05	0.000210914	predicted: similar to calcium/calmodulin dependent protein kinase I [Nasonia vitripennis]
Ps137612	69.7356	183.653	2.63356	5e-05	0.000210914	CG10068 CG10068-PA [Drosophila melanogaster]
Ps131652	24.1044	63.3386	2.62768	5e-05	0.000210914	predicted: similar to activating signal cointegrator 1 complex subunit 3, [Monodelphis domestica]
Ps135986	28.7795	75.5642	2.62563	5e-05	0.000210914	hypothetical protein BRAFLDRAFT_67158 [Branchiostoma floridae] &gt;gi|229277941|gb|EEN48729.1| hypothetical protein BRAFLDRAFT_67158 [Branchiostoma floridae]
Ps128166	98.6543	259.004	2.62537	0.00025	0.000932203	predicted protein [Physcomitrella patens subsp. patens] &gt;gi|162666951|gb|EDQ53593.1| predicted protein [Physcomitrella patens subsp. patens]
Ps135001	4.47469	11.732	2.62186	0.0001	0.000403385	hypothetical protein [Paramecium tetraurelia strain d4-2] &gt;gi|124405817|emb|CAK71248.1| unnamed protein product [Paramecium tetraurelia]
Ps144560	7.46672	19.575	2.62163	5e-05	0.000210914	predicted: similar to RIKEN cDNA 2010308M01 isoform 2 [Canis familiaris]
Ps127596	20.4321	53.5038	2.61861	5e-05	0.000210914	predicted protein [Thalassiosira pseudonana CCMP1335] &gt;gi|209586062|gb|ACI64747.1| predicted protein [Thalassiosira pseudonana CCMP1335]
Ps141623	35.1878	91.9436	2.61294	5e-05	0.000210914	nucleoside phosphorylase [Danio rerio]
Ps109382	6.56981	17.1602	2.61198	0.0103	0.0240033	Short-chain dehydrogenase/reductase (SDR) superfamily protein [Synechococcus sp. WH 5701]
Ps130816	8.96591	23.4153	2.61159	5e-05	0.000210914	MGC83588 protein [Xenopus laevis] &gt;gi|50415502|gb|AAH78106.1| MGC83588 protein [Xenopus laevis]
Ps138895	12.2445	31.941	2.6086	5e-05	0.000210914	AMP-dependent synthetase and ligase [Mycobacterium vanbaalenii PYR-1]
Ps143935	5.10239	13.31	2.60858	0.0104	0.0242166	flavohemoprotein [Rhodococcus erythropolis SK121] &gt;gi|229320054|gb|EEN85880.1| flavohemoprotein [Rhodococcus erythropolis SK121]
Ps156165	3.99194	10.3928	2.60345	0.0006	0.00202837	structure specific recognition protein 1 [Thalassiosira pseudonana CCMP1335] &gt;gi|220974189|gb|EED92519.1| structure specific recognition protein 1 [Thalassiosira pseudonana CCMP1335]
Ps129913	11.3716	29.5239	2.59628	0.0031	0.00857447	Extradiol ring-cleavage dioxygenase, class III enzyme, subunit B [Comamonas testosteroni KF-1]
Ps130717	6.12811	15.9102	2.59627	0.00015	0.000585067	predicted protein [Thalassiosira pseudonana CCMP1335] &gt;gi|209585988|gb|ACI64673.1| predicted protein [Thalassiosira pseudonana CCMP1335]
Ps133658	3.58455	9.30187	2.59499	0.00035	0.00125714	LOC779032 protein [Xenopus laevis]
Ps142003	9.82695	25.5	2.5949	0.00525	0.0135392	PREDICTED: similar to ankyrin repeat protein, putative [Tribolium castaneum]
Ps155843	1.91462	4.96803	2.59479	0.0224	0.0462222	predicted: similar to CG6294-PA [Tribolium castaneum]
Ps128376	24.5158	63.45	2.58813	0.0001	0.000403385	short-chain dehydrogenase [Pedobacter sp. BAL39]
Ps139776	4.38529	11.3455	2.58717	0.0196	0.0414232
Ps109236	21.2049	54.8206	2.58528	0.0005	0.0017281	predicted protein [Nematostella vectensis]
Ps129179	4.50322	11.6251	2.58151	0.0211	0.044008	PREDICTED: similar to small optic lobes [Danio rerio]
Ps128375	5.89529	15.2158	2.58101	0.0039	0.0104683	UPF0272 protein MXAN_6689
Ps128350	11.0701	28.5226	2.57654	0.00055	0.00188496	hypothetical protein [Aspergillus oryzae RIB40] &gt;gi|83773882|dbj|BAE64007.1| unnamed protein product [Aspergillus oryzae]
Ps108174	31.5044	81.1512	2.57587	5e-05	0.000210914	salt-induced AAA-Type ATPase [Mesembryanthemum crystallinum]
Ps133062	213.512	549.132	2.5719	5e-05	0.000210914	Lysine exporter protein (LYSE/YGGA) [Dickeya dadantii Ech703] &gt;gi|242130066|gb|ACS84368.1| Lysine exporter protein (LYSE/YGGA) [Dickeya dadantii Ech703]
Ps141140	47.2963	121.595	2.57092	0.0019	0.00561364	Os07g0454700 [Oryza sativa (japonica cultivar-group)]
Ps139830	35.1232	90.0992	2.56523	5e-05	0.000210914	conserved hypothetical protein [Perkinsus marinus ATCC 50983]
Ps140338	31.4139	80.582	2.56517	5e-05	0.000210914	predicted protein [Nematostella vectensis]
Ps140433	5.04705	12.9307	2.56203	0.00015	0.000585067	predicted protein [Laccaria bicolor S238N-H82]
Ps144187	1.86088	4.7652	2.56072	0.02065	0.0431955	predicted protein [Laccaria bicolor S238N-H82] &gt;gi|170117816|ref|XP_001890093.1| predicted protein [Laccaria bicolor S238N-H82] &gt;gi|164634967|gb|EDQ99283.1| predicted protein [Laccaria bicolor S238N-H82] &gt;gi|164635743|gb|EDR00046.1| predicted pro
Ps136613	21.6541	55.4401	2.56026	5e-05	0.000210914	predicted: similar to family with sequence similarity 82, member C [Tribolium castaneum]
Ps133650	14.6849	37.596	2.56018	5e-05	0.000210914	predicted protein [Nematostella vectensis] &gt;gi|156223908|gb|EDO44738.1| predicted protein [Nematostella vectensis]
Ps134968	22.9799	58.8174	2.55952	0.0001	0.000403385	predicted: similar to Dci protein [Strongylocentrotus purpuratus]
Ps109285	16.2585	41.5115	2.55322	0.00015	0.000585067	alpha-tubulin [Phytophthora cinnamomi]
Ps133864	91.0343	232.215	2.55085	5e-05	0.000210914	hypothetical protein ANACAC_03791 [Anaerostipes caccae DSM 14662] &gt;gi|167651632|gb|EDR95761.1| hypothetical protein ANACAC_03791 [Anaerostipes caccae DSM 14662]
Ps117729	43.9016	111.798	2.54656	5e-05	0.000210914	BET3 vesicular transport protein [Cryptosporidium parvum Iowa II]
Ps136186	8.69717	22.1309	2.54461	5e-05	0.000210914	myosin heavy chain kinase [Dictyostelium discoideum AX4]
Ps137879	46.4525	118.138	2.5432	5e-05	0.000210914	predicted protein [Ostreococcus lucimarinus CCE9901]
Ps132995	124.276	316.037	2.54303	5e-05	0.000210914
Ps137229	12.6261	32.1001	2.54236	5e-05	0.000210914
Ps130471	35.5558	90.3831	2.54201	5e-05	0.000210914	predicted protein [Phaeodactylum tricornutum CCAP 1055/1] &gt;gi|217404568|gb|EEC44514.1| predicted protein [Phaeodactylum tricornutum CCAP 1055/1]
Ps156844	27.5168	69.913	2.54074	5e-05	0.000210914	predicted protein [Physcomitrella patens subsp. patens]
Ps138631	15.8598	40.2933	2.54059	5e-05	0.000210914	glucokinase [Lyngbya sp. PCC 8106]
Ps138831	196.219	498.243	2.53922	5e-05	0.000210914
Ps141546	4.69	11.905	2.53838	0.00665	0.0165527
Ps157279	19.3928	49.2024	2.53715	0.00045	0.00157479	predicted: similar to cAMP-dependent protein kinase type II-alpha regulatory subunit [Gallus gallus]
Ps133013	7.87494	19.9562	2.53414	0.0237	0.0483553	predicted protein [Thalassiosira pseudonana CCMP1335] &gt;gi|220978005|gb|EED96331.1| predicted protein [Thalassiosira pseudonana CCMP1335]
Ps134453	16.2705	41.23	2.53403	5e-05	0.000210914	predicted protein [Thalassiosira pseudonana CCMP1335] &gt;gi|220978402|gb|EED96728.1| predicted protein [Thalassiosira pseudonana CCMP1335]
Ps139897	35.84	90.6986	2.53065	5e-05	0.000210914	hypothetical protein NEMVEDRAFT_v1g146814 [Nematostella vectensis] &gt;gi|156206274|gb|EDO28769.1| predicted protein [Nematostella vectensis]
Ps135784	10.1849	25.7677	2.52999	0.00085	0.00275311	predicted protein [Thalassiosira pseudonana CCMP1335] &gt;gi|220968660|gb|EED87006.1| predicted protein [Thalassiosira pseudonana CCMP1335]
Ps108853	47.4375	119.859	2.52667	5e-05	0.000210914	PREDICTED: similar to 26S proteasome non-ATPase regulatory subunit 9 (26S proteasome regulatory subunit p27) isoform 2 [Apis mellifera]
Ps128388	55.0391	138.963	2.52481	5e-05	0.000210914	predicted protein [Physcomitrella patens subsp. patens]
Ps131429	9.00631	22.7187	2.52253	0.004	0.0107016	predicted protein [Micromonas sp. RCC299]
Ps132097	39.1343	98.6909	2.52185	0.02245	0.0463003	kazal-type serine protease inihibitor 4 [Hydra magnipapillata]
Ps137060	1.81926	4.58689	2.52129	0.00725	0.0177983	H0512B01.3 [Oryza sativa (indica cultivar-group)]
Ps141302	16.7311	42.1354	2.51839	5e-05	0.000210914	predicted protein [Thalassiosira pseudonana CCMP1335] &gt;gi|220970754|gb|EED89090.1| predicted protein [Thalassiosira pseudonana CCMP1335]
Ps133886	6.68426	16.8332	2.51833	0.02265	0.0466371
Ps141578	8.05755	20.265	2.51503	0.00195	0.0057347
Ps134404	15.625	39.2641	2.5129	0.001	0.00318308	ubiquinone/menaquinone biosynthesis methyltransferase [Bradyrhizobium sp. BTAi1] &gt;gi|146408415|gb|ABQ36921.1| Ubiquinone/menaquinone biosynthesis methyltransferase [Bradyrhizobium sp. BTAi1]
Ps133561	3.46047	8.69272	2.51201	0.00935	0.0221595	predicted protein [Physcomitrella patens subsp. patens] &gt;gi|162678555|gb|EDQ65012.1| predicted protein [Physcomitrella patens subsp. patens]
Ps133976	8.40859	21.1179	2.51147	5e-05	0.000210914	hypothetical protein GFO_1858 [Gramella forsetii KT0803] &gt;gi|117578359|emb|CAL66828.1| conserved hypothetical protein, secreted [Gramella forsetii KT0803]
Ps140337	22.541	56.5756	2.5099	5e-05	0.000210914	predicted protein [Nematostella vectensis]
Ps127938	85.3544	214.131	2.50873	5e-05	0.000210914	ADA regulatory protein (methylated-DNA--protein-cysteine methyltransferase) [Pectobacterium carotovorum subsp. brasiliensis PBR1692]
Ps128976	17.5863	44.114	2.50843	0.0145	0.0320232	TPR repeat-containing protein [Nostoc punctiforme PCC 73102] &gt;gi|186464723|gb|ACC80524.1| Tetratricopeptide TPR_2 repeat protein [Nostoc punctiforme PCC 73102]
Ps142104	48.3849	121.102	2.50289	5e-05	0.000210914	DNaJ domain (prokaryotic heat shock protein) family member (dnj-16) [Caenorhabditis elegans]
PsCRN_96	31.8847	79.7992	2.50274	5e-05	0.000210914
Ps128811	72.2581	180.828	2.50253	5e-05	0.000210914	predicted protein [Botryotinia fuckeliana B05.10] &gt;gi|150855320|gb|EDN30512.1| predicted protein [Botryotinia fuckeliana B05.10]
Ps132357	8.63834	21.6091	2.50153	0.0014	0.00429268	hypothetical protein [Phytophthora infestans]
Ps111756	1.6632	4.14668	2.49319	5e-05	0.000210914	predicted: similar to Dynein heavy chain at 16F CG7092-PA [Macaca mulatta]
Ps135539	10.1274	25.2487	2.49311	0.0018	0.00535553	conserved hypothetical protein [Bacteroides sp. D4] &gt;gi|229435652|gb|EEO45729.1| conserved hypothetical protein [Bacteroides sp. D4]
Ps128909	165.717	413.07	2.49262	5e-05	0.000210914
Ps142183	14.872	36.9883	2.48711	0.02365	0.0482791
Ps132977	21.3956	53.2102	2.48697	0.00355	0.00965344	hypothetical protein [Phytophthora infestans]
Ps143090	12.8579	31.9361	2.48377	5e-05	0.000210914	predicted protein [Uncinocarpus reesii 1704]
Ps140141	18.8815	46.893	2.48354	5e-05	0.000210914	ALA3 (Aminophospholipid ATPase3); ATPase, coupled to transmembrane movement of ions, phosphorylative mechanism / phospholipid transporter [Arabidopsis thaliana] &gt;gi|30316321|sp|Q9XIE6|ALA3_ARATH RecName: Full=Phospholipid-transporting ATPase 3; Short=A
Ps158438	345.735	858.355	2.4827	0.00795	0.019232	unknown [Picea sitchensis] &gt;gi|148907472|gb|ABR16868.1| unknown [Picea sitchensis]
Ps140477	62.5745	155.34	2.48248	5e-05	0.000210914	hypothetical protein S-PM2p207 [Synechococcus phage S-PM2] &gt;gi|58331486|emb|CAF34272.1| hypothetical protein [Cyanophage phage S-PM2]
Ps134163	243.66	604.799	2.48214	5e-05	0.000210914
Ps132063	32.8251	81.4655	2.48181	0.0039	0.0104683	Prostaglandin E synthase, putative [Pediculus humanus corporis] &gt;gi|212506906|gb|EEB10983.1| Prostaglandin E synthase, putative [Pediculus humanus corporis]
Ps137670	8.94257	22.1666	2.47877	0.00055	0.00188496	CRN-like CRN14 [Phytophthora infestans]
Ps129389	11.005	27.2747	2.47839	0.00715	0.0175905	PREDICTED: similar to predicted protein [Hydra magnipapillata]
Ps108373	73.6838	182.583	2.47793	0.00825	0.0198569	vacuolar ATP synthase subunit F [Cryptosporidium parvum Iowa II]
PsAvh258	46.7303	115.785	2.47773	5e-05	0.000210914
Ps108267	45.9181	113.542	2.47271	5e-05	0.000210914	predicted: similar to ccr4-associated factor [Nasonia vitripennis]
Ps137261	12.6232	31.2023	2.47182	0.0017	0.00508977	hypothetical protein [Phytophthora infestans]
Ps139850	19.6692	48.615	2.47163	0.0088	0.0209864
Ps155894	9.30381	22.941	2.46576	5e-05	0.000210914	TB2/DP1, HVA22 family protein [Tetrahymena thermophila SB210]
Ps131577	2.04523	5.04187	2.46518	0.00475	0.0124092	pleiotropic drug resistance transporter [Phytophthora sojae]
Ps135918	22.3978	55.1439	2.46202	0.0004	0.00141891	Kazal-like serine protease inhibitor PbraEPI2 [Phytophthora brassicae]
Ps141240	12.8749	31.6959	2.46184	0.0009	0.0028962	lysocardiolipin acyltransferase isoform 1 [Homo sapiens]
Ps109319	36.6764	90.2724	2.46132	5e-05	0.000210914	acyl-Coenzyme A dehydrogenase, short/branched chain [Gallus gallus]
Ps139624	57.335	141.024	2.45965	5e-05	0.000210914	SPHK1 (SPHINGOSINE KINASE 1); D-erythro-sphingosine kinase/ diacylglycerol kinase/ sphinganine kinase [Arabidopsis thaliana]
Ps129158	3.68563	9.06422	2.45934	0.00945	0.0223595
Ps155312	10.9388	26.8956	2.45873	0.0001	0.000403385	ubiquitin protein ligase [Thalassiosira pseudonana CCMP1335] &gt;gi|220970834|gb|EED89170.1| ubiquitin protein ligase [Thalassiosira pseudonana CCMP1335]
PsAvh109	112.65	276.292	2.45266	5e-05	0.000210914
Ps128128	16.9317	41.5239	2.45244	0.0102	0.0238042	predicted protein [Botryotinia fuckeliana B05.10] &gt;gi|150854564|gb|EDN29756.1| predicted protein [Botryotinia fuckeliana B05.10]
Ps141530	12.5178	30.6945	2.45207	0.00055	0.00188496
Ps138616	9.11625	22.3408	2.45066	0.00035	0.00125714
Ps143163	21.8013	53.4171	2.45018	5e-05	0.000210914	predicted protein [Thalassiosira pseudonana CCMP1335] &gt;gi|220968407|gb|EED86755.1| predicted protein [Thalassiosira pseudonana CCMP1335]
Ps131469	24.4224	59.8236	2.44954	0.0005	0.0017281	putative 3-hydroxyacyl-CoA dehydrogenase [Pseudomonas sp. Y2]
Ps142655	37.6278	92.1209	2.44821	5e-05	0.000210914	camp-specific 3,5-cyclic phosphodiesterase, putative [Schistosoma mansoni]
Ps127340	11.8371	28.9776	2.44803	0.0167	0.0361218
Ps155628	8.32048	20.3468	2.44539	0.0001	0.000403385	HECT domain and RCC1-like domain-containing protein [Tetrahymena thermophila SB210]
Ps134996	26.4807	64.7381	2.44473	5e-05	0.000210914	cysteine protease [Phytophthora infestans]
Ps134478	178.284	435.728	2.44401	5e-05	0.000210914	Unknown protein [Arabidopsis thaliana]
Ps108606	119.246	291.345	2.44323	5e-05	0.000210914	small nuclear ribonucleoprotein, putative / snRNP, putative / Sm protein, putative [Arabidopsis thaliana]
Ps140872	28.7346	70.1845	2.44251	5e-05	0.000210914
Ps137157	9.03727	22.0726	2.4424	0.0169	0.036506	predicted protein [Thalassiosira pseudonana CCMP1335] &gt;gi|220978402|gb|EED96728.1| predicted protein [Thalassiosira pseudonana CCMP1335]
Ps127519	27.3223	66.6159	2.43815	5e-05	0.000210914	ubiquitin protein ligase [Thalassiosira pseudonana CCMP1335] &gt;gi|220970834|gb|EED89170.1| ubiquitin protein ligase [Thalassiosira pseudonana CCMP1335]
Ps138307	8.72457	21.2633	2.43717	0.0002	0.000758872	hypothetical protein OsI_04902 [Oryza sativa Indica Group]
Ps140305	9.49983	23.148	2.43668	0.0024	0.00689503	mucin-like protein [Heterodera glycines]
Ps133708	8.17495	19.9154	2.43615	0.00165	0.00494784
Ps129418	57.4494	139.709	2.43186	0.0006	0.00202837
Ps155338	78.2009	190.052	2.4303	5e-05	0.000210914	predicted protein [Populus trichocarpa] &gt;gi|222854711|gb|EEE92258.1| predicted protein [Populus trichocarpa]
Ps132479	24.1856	58.7319	2.42838	0.00045	0.00157479	PREDICTED: HEAT-like repeat-containing protein [Pan troglodytes]
PsCRN_149	10.1475	24.6296	2.42716	5e-05	0.000210914
Ps141956	17.0093	41.2792	2.42686	0.0068	0.0168563
Ps157780	30.6234	74.3031	2.42635	0.0001	0.000403385	predicted protein [Physcomitrella patens subsp. patens] &gt;gi|162697269|gb|EDQ83605.1| predicted protein [Physcomitrella patens subsp. patens]
Ps128876	11.7474	28.4946	2.42561	0.0008	0.00261038	conserved hypothetical protein [Perkinsus marinus ATCC 50983]
Ps139514	19.3459	46.9174	2.42519	0.0001	0.000403385	Diacylglycerol acyltransferase family protein [Tetrahymena thermophila] &gt;gi|89307857|gb|EAS05845.1| Diacylglycerol acyltransferase family protein [Tetrahymena thermophila SB210]
Ps155697	24.6703	59.7777	2.42306	5e-05	0.000210914
Ps128912	12.7331	30.8514	2.42293	0.0006	0.00202837	hypothetical protein OsI_05652 [Oryza sativa Indica Group] &gt;gi|222622079|gb|EEE56211.1| hypothetical protein OsJ_05185 [Oryza sativa Japonica Group]
Ps135235	60.6659	146.981	2.42279	0.00065	0.00217618
Ps142478	8.21652	19.9057	2.42264	0.0013	0.0040162	predicted protein [Micromonas sp. RCC299]
Ps134323	7.49917	18.1452	2.41963	0.0025	0.00713573	SNF2 family helicase, putative [Aspergillus flavus NRRL3357] &gt;gi|220695049|gb|EED51392.1| SNF2 family helicase, putative [Aspergillus flavus NRRL3357]
Ps155453	12.0942	29.2469	2.41826	0.0002	0.000758872	GM21159 [Drosophila sechellia] &gt;gi|194125123|gb|EDW47166.1| GM21159 [Drosophila sechellia]
PsCRN_110	4.43469	10.7191	2.4171	0.00055	0.00188496
Ps132258	54.6933	132.138	2.41598	5e-05	0.000210914	hypothetical protein Pmar_PMAR009357 [Perkinsus marinus ATCC 50983]
Ps142874	6.83319	16.4482	2.4071	0.0005	0.0017281	gluconolactonase [Pedobacter heparinus DSM 2366] &gt;gi|228575150|gb|EEK39573.1| gluconolactonase [Pedobacter heparinus DSM 2366]
Ps133885	27.0451	65.0624	2.4057	5e-05	0.000210914
Ps134969	15.6614	37.6336	2.40295	5e-05	0.000210914	GA19815-PA [Drosophila pseudoobscura]
Ps158318	27.4492	65.9353	2.40208	5e-05	0.000210914	aspartic protease [Phytophthora infestans]
Ps138705	9.36484	22.4818	2.40066	0.011	0.0254171	predicted protein [Nematostella vectensis]
Ps143493	7.89836	18.9507	2.39932	0.00605	0.0152617	GG12501 [Drosophila erecta] &gt;gi|190656887|gb|EDV54119.1| GG12501 [Drosophila erecta]
Ps127534	36.9576	88.6523	2.39876	0.00265	0.00748913
Ps130803	3.37279	8.08934	2.39841	0.01905	0.0404177	ADP-heptose:LPS heptosyltransferase-like protein [Verrucomicrobium spinosum DSM 4136]
Ps108345	157.073	376.317	2.39581	5e-05	0.000210914	rab5 [Culex pipiens quinquefasciatus]
Ps143335	1.5532	3.72002	2.39507	0.01585	0.0345577
Ps109502	56.2401	134.653	2.39425	5e-05	0.000210914	peptidyl prolyl cis-trans isomerase (CypC), putative [Neosartorya fischeri NRRL 181]
Ps155769	343.111	821.476	2.3942	5e-05	0.000210914	annexin [Saprolegnia monoica]
Ps143179	21.7857	52.1401	2.39332	0.00665	0.0165527	PREDICTED: hypothetical protein [Monodelphis domestica]
Ps128450	15.429	36.9118	2.39237	0.0026	0.00737516	predicted: similar to peroxisomal trans-2-enoyl-CoA reductase isoform 2 [Canis familiaris]
Ps128467	57.5455	137.623	2.39155	5e-05	0.000210914	predicted protein [Laccaria bicolor S238N-H82]
Ps129821	6.78934	16.2315	2.39073	0.00625	0.0156661	disulfide oxidoreductase/ monooxygenase [Zea mays] &gt;gi|194706638|gb|ACF87403.1| unknown [Zea mays] &gt;gi|195642168|gb|ACG40552.1| disulfide oxidoreductase/ monooxygenase [Zea mays]
Ps140893	42.3372	101.198	2.39029	5e-05	0.000210914	spineless [Drosophila melanogaster] &gt;gi|7300141|gb|AAF55308.1| spineless [Drosophila melanogaster]
Ps135523	101.662	242.848	2.38878	5e-05	0.000210914	hypothetical protein BRAFLDRAFT_126791 [Branchiostoma floridae] &gt;gi|229289976|gb|EEN60659.1| hypothetical protein BRAFLDRAFT_126791 [Branchiostoma floridae]
Ps144199	11.9677	28.5668	2.38699	0.0192	0.040668	nitroreductase [Trypanosoma cruzi strain CL Brener] &gt;gi|70876983|gb|EAN90375.1| nitroreductase, putative [Trypanosoma cruzi]
Ps128229	35.5115	84.6906	2.38488	5e-05	0.000210914	predicted protein [Monosiga brevicollis MX1]
Ps135725	52.5325	125.258	2.38439	5e-05	0.000210914	PREDICTED: similar to RUN and FYVE domain-containing protein 2 (Leucine zipper FYVE-finger protein) (LZ-FYVE), partial [Strongylocentrotus purpuratus] &gt;gi|115689724|ref|XP_783272.2| PREDICTED: similar to RUN and FYVE domain-containing protein 2 (Leucin
Ps109077	25.1707	59.9758	2.38276	5e-05	0.000210914	serine carboxypeptidase III precursor [Trypanosoma brucei TREU927]
Ps109091	68.1442	162.157	2.37962	5e-05	0.000210914	predicted protein [Physcomitrella patens subsp. patens]
Ps133008	12.8002	30.4299	2.3773	0.0001	0.000403385
Ps133411	7.76215	18.451	2.37705	0.00015	0.000585067	hypothetical protein [Paramecium tetraurelia strain d4-2] &gt;gi|124407413|emb|CAK72810.1| unnamed protein product [Paramecium tetraurelia]
Ps132546	141.576	336.501	2.37682	5e-05	0.000210914
Ps129499	9.786	23.2501	2.37585	0.01045	0.0243231	CAMK family protein kinase [Trichomonas vaginalis G3]
Ps144142	4.8946	11.607	2.37139	0.00565	0.0143955	putative cytochrome P450-dependent fatty acid hydroxylase [Oryza sativa Japonica Group]
Ps130965	6.62383	15.7072	2.37132	0.0001	0.000403385
Ps134940	19.0715	45.2149	2.37081	0.0005	0.0017281
Ps157489	3.95502	9.3719	2.36962	0.00425	0.0112598	oxidoreductase [Nodularia spumigena CCY9414]
Ps135587	10.0819	23.8869	2.36929	0.00035	0.00125714	predicted protein [Thalassiosira pseudonana CCMP1335] &gt;gi|220976990|gb|EED95317.1| predicted protein [Thalassiosira pseudonana CCMP1335]
Ps132760	10.3899	24.6031	2.36798	0.0008	0.00261038	COG4886: Leucine-rich repeat (LRR) protein [Nostoc punctiforme PCC 73102]
Ps127591	4.13612	9.78777	2.36641	0.0187	0.0397932	unnamed protein product [Podospora anserina] &gt;gi|170947960|emb|CAP60124.1| unnamed protein product [Podospora anserina]
Ps138213	28.8577	68.2708	2.36577	5e-05	0.000210914	predicted: similar to Glucosylceramidase precursor (Beta-glucocerebrosidase) (Acid beta-glucosidase) (D-glucosyl-N-acylsphingosine glucohydrolase) [Strongylocentrotus purpuratus]
Ps137588	10.8213	25.5992	2.36563	5e-05	0.000210914	flagellar associated protein [Chlamydomonas reinhardtii]
Ps140602	10.2039	24.1283	2.36462	5e-05	0.000210914	DEHA2C12078p [Debaryomyces hansenii]
Ps123323	22.8246	53.9629	2.36424	0.01315	0.029428	short-chain dehydrogenase/reductase SDR [Maricaulis maris MCS10]
Ps128754	448.651	1059.69	2.36195	5e-05	0.000210914	zinc finger (FYVE type) family protein [Arabidopsis thaliana]
Ps134700	18.1336	42.7725	2.35874	0.00045	0.00157479	COG3022: Uncharacterized protein conserved in bacteria [Burkholderia cenocepacia PC184]
Ps158803	14.8574	35.0104	2.35643	0.001	0.00318308	hypothetical protein BRAFLDRAFT_72371 [Branchiostoma floridae]
Ps129331	53.9424	127.052	2.35533	5e-05	0.000210914	66 kDa stress protein (p66)
Ps129474	10.0689	23.7122	2.35499	0.00295	0.00822921	PREDICTED: similar to KIAA0300 [Monodelphis domestica]
Ps142786	3.37822	7.9543	2.35458	0.01955	0.0413481
Ps135532	6.43745	15.1556	2.35429	0.0071	0.0174939	acyltransferase [Acaryochloris marina MBIC11017] &gt;gi|158305597|gb|ABW27214.1| acyltransferase [Acaryochloris marina MBIC11017]
Ps143772	15.0794	35.4819	2.353	5e-05	0.000210914	predicted protein [Thalassiosira pseudonana CCMP1335] &gt;gi|220978246|gb|EED96572.1| predicted protein [Thalassiosira pseudonana CCMP1335]
Ps134664	55.214	129.898	2.35263	5e-05	0.000210914	YoaJ [Stigmatella aurantiaca DW4/3-1] &gt;gi|115369113|gb|EAU68056.1| YoaJ [Stigmatella aurantiaca DW4/3-1]
Ps129999	12.7415	29.9342	2.34935	0.0007	0.00232183	predicted protein [Phaeodactylum tricornutum CCAP 1055/1] &gt;gi|217410510|gb|EEC50439.1| predicted protein [Phaeodactylum tricornutum CCAP 1055/1]
Ps136367	15.2604	35.8292	2.34785	5e-05	0.000210914	OSJNBb0079B02.5 [Oryza sativa (japonica cultivar-group)]
Ps136314	7.58224	17.7815	2.34515	0.00125	0.0038806	PREDICTED: similar to rGAP-iso [Strongylocentrotus purpuratus] &gt;gi|115941811|ref|XP_001193190.1| PREDICTED: similar to rGAP-iso [Strongylocentrotus purpuratus]
PsCRN_195	18.4098	43.1526	2.344	0.00325	0.0089375
Ps134529	75.7504	177.527	2.34358	5e-05	0.000210914
Ps140526	3.88231	9.09784	2.34341	5e-05	0.000210914	spore formation protein K [Bacillus clausii KSM-K16]
Ps131294	70.4613	164.978	2.3414	5e-05	0.000210914	Hypothetical protein CBG18783 [Caenorhabditis briggsae]
Ps108185	43.3222	101.392	2.34042	5e-05	0.000210914	predicted: similar to MGC81887 protein [Strongylocentrotus purpuratus]
Ps138157	39.0563	91.4055	2.34035	0.00195	0.0057347	cystatin-like cysteine protease inhibitor EPIC4 [Phytophthora infestans]
Ps144396	7.57468	17.7226	2.33972	5e-05	0.000210914
Ps131766	44.1358	103.225	2.3388	5e-05	0.000210914
Ps143792	5.71514	13.3653	2.33858	0.0115	0.0263965	NAD-specific glutamate dehydrogenase [Neurospora crassa OR74A]
Ps134770	66.5805	155.567	2.33652	5e-05	0.000210914	protein serine/threonine kinase [Dictyostelium discoideum AX4]
Ps138544	6.5017	15.1811	2.33494	0.0036	0.00977314	putative phospholipase D 2 [Phytophthora sojae]
Ps137405	7.96609	18.5975	2.33458	0.0203	0.0426114	multiphosphoryl transfer protein [Reinekea sp. MED297] &gt;gi|88778053|gb|EAR09249.1| multiphosphoryl transfer protein [Reinekea sp. MED297]
Ps137872	1.66741	3.88958	2.33271	0.0214	0.0445687	hypothetical protein BRAFLDRAFT_117113 [Branchiostoma floridae] &gt;gi|229297020|gb|EEN67659.1| hypothetical protein BRAFLDRAFT_117113 [Branchiostoma floridae]
PsCRN_42	48.8593	113.725	2.3276	5e-05	0.000210914
Ps142866	62.2869	144.765	2.32416	5e-05	0.000210914
Ps142460	41.364	96.098	2.32323	0.00015	0.000585067	predicted protein [Phaeodactylum tricornutum CCAP 1055/1] &gt;gi|217408302|gb|EEC48236.1| predicted protein [Phaeodactylum tricornutum CCAP 1055/1]
Ps139085	113.848	264.31	2.3216	5e-05	0.000210914
Ps127893	1.91623	4.44612	2.32024	0.00415	0.0110332	predicted: ATPase type 13A3 isoform 2 [Mus musculus]
Ps140707	36.0911	83.6696	2.31829	0.00095	0.0030366	PREDICTED: similar to conserved hypothetical protein [Tribolium castaneum]
Ps133527	5.40714	12.525	2.31638	0.0003	0.00109894	Protein kinase domain containing protein [Tetrahymena thermophila SB210]
Ps136332	13.5294	31.3224	2.31514	5e-05	0.000210914	predicted protein [Monosiga brevicollis MX1]
Ps140059	17.8123	41.2364	2.31505	5e-05	0.000210914	Os07g0507700 [Oryza sativa (japonica cultivar-group)]
Ps135451	68.5527	158.671	2.31458	5e-05	0.000210914	predicted protein [Nematostella vectensis]
Ps132340	30.3863	70.3052	2.31371	5e-05	0.000210914	phosphoglycerol transferase family protein, alkaline phosphatase superfamily [Dyadobacter fermentans DSM 18053] &gt;gi|227320467|gb|EEJ31878.1| phosphoglycerol transferase family protein, alkaline phosphatase superfamily [Dyadobacter fermentans DSM 18053]
Ps142836	28.0292	64.8189	2.31255	5e-05	0.000210914	hypothetical protein MED134_08671 [Cellulophaga sp. MED134] &gt;gi|85818391|gb|EAQ39551.1| hypothetical protein MED134_08671 [Dokdonia donghaensis MED134]
Ps128013	2.47394	5.72013	2.31215	0.0232	0.0475301	conserved hypothetical protein [Tetrahymena thermophila] &gt;gi|89301754|gb|EAR99742.1| conserved hypothetical protein [Tetrahymena thermophila SB210]
Ps127984	10.836	25.0538	2.31209	5e-05	0.000210914
Ps129917	129.603	299.628	2.31189	5e-05	0.000210914	vesicle transport V-snare protein vti1a, putative [Ricinus communis]
Ps130507	7.31005	16.892	2.31079	0.00155	0.00469101	GA20558-PA [Drosophila pseudoobscura]
Ps140810	19.7177	45.5293	2.30906	0.0002	0.000758872	hypothetical protein FG11230.1 [Gibberella zeae PH-1]
Ps128783	9.26445	21.3916	2.309	0.001	0.00318308	Periplasmic protease [Kordia algicida OT-1] &gt;gi|161322941|gb|EDP94286.1| Periplasmic protease [Kordia algicida OT-1]
Ps108651	115.648	266.854	2.30747	0.00075	0.00246693	predicted protein [Physcomitrella patens subsp. patens]
Ps143404	14.8053	34.1473	2.30642	5e-05	0.000210914
Ps135474	9.98989	23.0147	2.3038	0.0158	0.0344683	fukutin related protein isoform 1 [Danio rerio] &gt;gi|141796268|gb|AAI39640.1| Fkrp protein [Danio rerio]
Ps108359	34.8325	80.2218	2.30307	5e-05	0.000210914	Os06g0653800 [Oryza sativa (japonica cultivar-group)]
Ps136387	5.43027	12.5027	2.30241	0.0049	0.0127516	hypothetical protein [Dictyostelium discoideum AX4] &gt;gi|60463986|gb|EAL62149.1| hypothetical protein DDBDRAFT_0188966 [Dictyostelium discoideum AX4]
Ps138315	8.53573	19.6523	2.30236	0.00315	0.00868965	PREDICTED: similar to Erythroid differentiation-related factor 1 [Danio rerio]
Ps139354	5.92918	13.6431	2.30101	0.02105	0.0439198
Ps127917	8.77239	20.1777	2.30014	0.01545	0.0338274
Ps134287	55.6087	127.892	2.29986	5e-05	0.000210914	elongation factor P [Fulvimarina pelagi HTCC2506]
Ps130912	12.403	28.5159	2.29911	0.0139	0.0309009
Ps142066	14.8996	34.2352	2.29773	0.01205	0.0274169	PREDICTED: hypothetical protein [Taeniopygia guttata]
PsCRN_147	4.7953	11.0176	2.29758	0.0237	0.0483553
Ps135361	138.267	317.657	2.29742	5e-05	0.000210914	regulatory helix-turn-helix protein, AraC family [Polaribacter sp. MED152] &gt;gi|213690603|gb|EAQ42861.2| regulatory helix-turn-helix protein, AraC family [Polaribacter sp. MED152]
Ps128333	27.1968	62.4711	2.297	5e-05	0.000210914	cathepsin-like cysteine protease [Phytophthora infestans]
Ps139264	6.40306	14.7009	2.29592	0.0059	0.0149394	predicted protein [Ostreococcus lucimarinus CCE9901]
Ps144052	40.8647	93.8118	2.29567	5e-05	0.000210914	PREDICTED: hypothetical protein [Danio rerio]
Ps137087	37.6327	86.3524	2.29461	5e-05	0.000210914	urease accessory protein [Phytophthora cinnamomi]
Ps136632	40.2687	92.3337	2.29294	0.0008	0.00261038
Ps128418	7.32896	16.7976	2.29195	5e-05	0.000210914	predicted protein [Physcomitrella patens subsp. patens]
Ps143967	8.34034	19.1139	2.29174	0.0045	0.0118454
Ps108513	12.4913	28.6242	2.29153	0.00115	0.00360142	Os09g0469900 [Oryza sativa (japonica cultivar-group)]
Ps108710	183.448	420.076	2.28989	5e-05	0.000210914	Rab2/RabB-family small GTPase [Physcomitrella patens subsp. patens]
Ps138894	2.84685	6.51721	2.28927	0.01465	0.0323045	predicted protein [Physcomitrella patens subsp. patens]
Ps128670	21.8344	49.9662	2.28842	5e-05	0.000210914	Myb-like DNA-binding domain containing protein [Tetrahymena thermophila SB210]
Ps138285	4.51813	10.335	2.28745	0.00075	0.00246693	transmembrane protein 16K [Microsporum canis CBS 113480]
Ps129635	16.8714	38.5547	2.28521	0.01435	0.0317593	hypothetical protein BRAFLDRAFT_122892 [Branchiostoma floridae] &gt;gi|229273488|gb|EEN44338.1| hypothetical protein BRAFLDRAFT_122892 [Branchiostoma floridae]
Ps156141	61.2515	139.855	2.28329	5e-05	0.000210914	Sorting nexin-22, putative [Perkinsus marinus ATCC 50983]
Ps131874	30.8322	70.2636	2.2789	0.0005	0.0017281	predicted protein [Thalassiosira pseudonana CCMP1335] &gt;gi|220970847|gb|EED89183.1| predicted protein [Thalassiosira pseudonana CCMP1335]
PsCRN_66	15.5319	35.3944	2.27882	0.00035	0.00125714
Ps141768	63.3397	144.267	2.27767	5e-05	0.000210914	Os01g0248600 [Oryza sativa (japonica cultivar-group)]
Ps134604	26.676	60.7513	2.27738	5e-05	0.000210914	PREDICTED: similar to Putative sodium-coupled neutral amino acid transporter 10 [Ciona intestinalis]
Ps131461	9.88854	22.5168	2.27706	0.0042	0.0111506
Ps138079	7.08978	16.1434	2.277	0.00685	0.0169693	WD40 repeat-containing protein (ISS) [Ostreococcus tauri]
Ps131174	32.6886	74.4057	2.2762	0.0003	0.00109894	extracellular dioxygenase [Aspergillus fumigatus Af293]
Ps133101	19.1349	43.5547	2.27619	0.00035	0.00125714	predicted protein [Laccaria bicolor S238N-H82] &gt;gi|164633186|gb|EDQ98024.1| predicted protein [Laccaria bicolor S238N-H82]
Ps131822	3.0291	6.89441	2.27606	0.00995	0.0233398	predicted protein [Chlamydomonas reinhardtii] &gt;gi|158283701|gb|EDP09451.1| predicted protein [Chlamydomonas reinhardtii]
Ps132686	5.75677	13.1004	2.27565	0.0247	0.0499943	hypothetical protein BRAFLDRAFT_132395 [Branchiostoma floridae]
Ps141895	19.9648	45.4158	2.27479	0.0011	0.00345809	cellular repressor of E1A-stimulated genes (CREG) family [Arabidopsis thaliana]
Ps143791	228.713	519.974	2.27348	5e-05	0.000210914	NAD+ dependent glutamate dehydrogenase [Dictyostelium discoideum AX4]
Ps157070	22.1083	50.2327	2.27212	0.00035	0.00125714	hydroxyproline-rich glycoprotein family protein [Arabidopsis thaliana]
Ps139809	12.1919	27.6689	2.26945	0.00165	0.00494784	predicted protein [Thalassiosira pseudonana CCMP1335] &gt;gi|220976911|gb|EED95238.1| predicted protein [Thalassiosira pseudonana CCMP1335]
Ps142431	14.8589	33.7212	2.26943	5e-05	0.000210914	predicted protein [Phaeodactylum tricornutum CCAP 1055/1] &gt;gi|217403560|gb|EEC43512.1| predicted protein [Phaeodactylum tricornutum CCAP 1055/1]
Ps142412	6.64645	15.0835	2.26941	0.0016	0.00481684
Ps108146	15.4247	34.9928	2.26862	5e-05	0.000210914	hypothetical protein BRAFLDRAFT_113523 [Branchiostoma floridae] &gt;gi|229296834|gb|EEN67473.1| hypothetical protein BRAFLDRAFT_113523 [Branchiostoma floridae]
Ps108923	13.5113	30.6436	2.268	5e-05	0.000210914	acetyl-CoA synthetase [Dictyostelium discoideum AX4]
Ps155601	84.1478	190.822	2.2677	5e-05	0.000210914
Ps136604	22.9697	52.0737	2.26706	0.00985	0.0231384	predicted protein [Ostreococcus lucimarinus CCE9901] &gt;gi|144578283|gb|ABO96348.1| predicted protein [Ostreococcus lucimarinus CCE9901]
Ps129249	6.5466	14.8334	2.26582	0.0088	0.0209864	protein of unknown function [Bacillus cereus H3081.97] &gt;gi|206746344|gb|EDZ57738.1| protein of unknown function [Bacillus cereus H3081.97]
Ps128851	7.49054	16.968	2.26526	0.00175	0.00522306	ABC membrane transporter [Athalia rosae]
Ps136218	20.297	45.9411	2.26344	0.0053	0.0136436
Ps144389	15.2064	34.3932	2.26176	5e-05	0.000210914	predicted: similar to Propionyl-Coenzyme A carboxylase, alpha polypeptide [Gallus gallus]
Ps141367	26.8493	60.6597	2.25927	5e-05	0.000210914	predicted protein [Thalassiosira pseudonana CCMP1335] &gt;gi|220972549|gb|EED90881.1| predicted protein [Thalassiosira pseudonana CCMP1335]
Ps128314	40.7611	92.0738	2.25886	5e-05	0.000210914
Ps141957	267.811	604.73	2.25805	5e-05	0.000210914	thioredoxin, putative [Perkinsus marinus ATCC 50983]
Ps136673	9.41057	21.233	2.25629	5e-05	0.000210914	predicted protein [Physcomitrella patens subsp. patens] &gt;gi|162693164|gb|EDQ79518.1| predicted protein [Physcomitrella patens subsp. patens]
Ps138068	3.21042	7.2434	2.25622	0.00955	0.0225634	protein tyrosine kinase [Dictyostelium discoideum AX4] &gt;gi|74855256|sp|Q54TA1|DRKC_DICDI RecName: Full=Probable serine/threonine-protein kinase drkC; AltName: Full=Vesicle-associated receptor tyrosine kinase-like protein 3; AltName: Full=Receptor-like
Ps131783	7.50121	16.9165	2.25517	0.00035	0.00125714	lysosomal alpha-N-acetyl glucosaminidase [Dromaius novaehollandiae]
Ps144214	12.4955	28.1774	2.255	5e-05	0.000210914	predicted: similar to ubiquitin protein ligase E3A [Gallus gallus]
Ps108245	8.68558	19.5836	2.25473	0.0006	0.00202837	predicted protein [Physcomitrella patens subsp. patens]
Ps129888	18.9012	42.5574	2.25157	0.0098	0.0230446	ankyrin repeat family protein [Arabidopsis thaliana] &gt;gi|6175185|gb|AAF04911.1|AC011437_26 ankyrin-like protein [Arabidopsis thaliana] &gt;gi|21536583|gb|AAM60915.1| ankyrin-like protein [Arabidopsis thaliana] &gt;gi|22531046|gb|AAM97027.1| ankyrin-lik
Ps134741	1.8597	4.18149	2.24848	0.0072	0.0176831	magnesium/cobalt transporter CorA [Chlorobium chlorochromatii CaD3] &gt;gi|78171740|gb|ABB28836.1| Magnesium and cobalt transport protein CorA [Chlorobium chlorochromatii CaD3]
Ps116026	45.4597	102.112	2.24621	0.00095	0.0030366	ATHAL3B (Arabidopsis thaliana Hal3-like protein B); electron carrier
Ps143729	395.625	888.436	2.24565	5e-05	0.000210914
Ps139844	13.4539	30.1812	2.2433	5e-05	0.000210914	DNA repair helicase [Enterocytozoon bieneusi H348]
Ps128470	1291.71	2897.24	2.24295	5e-05	0.000210914	histone H1-like protein HON101 [Zea mays]
Ps128928	25.8249	57.9226	2.2429	0.0026	0.00737516	predicted protein [Ostreococcus lucimarinus CCE9901] &gt;gi|144582173|gb|ABP00228.1| predicted protein [Ostreococcus lucimarinus CCE9901]
Ps130261	43.0892	96.6207	2.24234	5e-05	0.000210914	PREDICTED: similar to chromosome 1 open reading frame 27 isoform 2 [Ornithorhynchus anatinus]
Ps139535	5.67595	12.7222	2.24142	0.00245	0.00701051	ankyrin 2,3/unc44 [Aedes aegypti] &gt;gi|108868779|gb|EAT33004.1| ankyrin 2,3/unc44 [Aedes aegypti]
Ps127920	2.17614	4.87619	2.24075	0.0124	0.0280126	predicted protein [Phaeodactylum tricornutum CCAP 1055/1] &gt;gi|217410514|gb|EEC50443.1| predicted protein [Phaeodactylum tricornutum CCAP 1055/1]
Ps137766	4.40835	9.87028	2.239	0.0096	0.0226488	exocyst complex component 7 [Culex quinquefasciatus] &gt;gi|167877782|gb|EDS41165.1| exocyst complex component 7 [Culex quinquefasciatus]
Ps156002	8.58234	19.1991	2.23705	0.00025	0.000932203	putative cationic amino acid transporter [Dictyostelium discoideum AX4]
Ps127453	16.5995	37.104	2.23525	0.00045	0.00157479	GTPase Ypt3 [Schizosaccharomyces pombe 972h-]
Ps142572	53.0013	118.384	2.23361	5e-05	0.000210914
Ps142410	16.8311	37.5824	2.23291	0.0002	0.000758872	hypothetical protein [Dictyostelium discoideum AX4] &gt;gi|60462812|gb|EAL61012.1| hypothetical protein DDBDRAFT_0191700 [Dictyostelium discoideum AX4]
Ps141539	7.35512	16.4186	2.23227	0.0067	0.0166626
Ps108536	17.3859	38.7282	2.22756	5e-05	0.000210914	high-affinity glucose transporter, putative [Talaromyces stipitatus ATCC 10500] &gt;gi|218717665|gb|EED17086.1| high-affinity glucose transporter, putative [Talaromyces stipitatus ATCC 10500]
Ps139495	36.034	80.2574	2.22727	5e-05	0.000210914	hypothetical protein Pmar_PMAR012093 [Perkinsus marinus ATCC 50983]
Ps139930	50.3549	112.125	2.22669	5e-05	0.000210914	predicted protein [Physcomitrella patens subsp. patens]
Ps109594	29.3254	65.2959	2.2266	5e-05	0.000210914	acetyl-Coenzyme A acyltransferase 2 (mitochondrial 3-oxoacyl-Coenzyme A thiolase), isoform CRA_f [Rattus norvegicus]
Ps144500	65.5243	145.757	2.22447	5e-05	0.000210914
Ps129388	34.2779	76.1162	2.22056	5e-05	0.000210914	SWI/SNF transcription activation complex subunit [Physcomitrella patens subsp. patens] &gt;gi|162695520|gb|EDQ81863.1| SWI/SNF transcription activation complex subunit [Physcomitrella patens subsp. patens]
Ps142726	12.2458	27.1632	2.21816	5e-05	0.000210914	rac-beta serine/threonine protein kinase, putative [Plasmodium vivax SaI-1]
Ps132795	33.1567	73.5276	2.21758	0.0002	0.000758872	predicted protein [Laccaria bicolor S238N-H82]
Ps132965	260.175	576.771	2.21686	5e-05	0.000210914	putative Myb-like protein [Hyaloperonospora parasitica]
Ps156993	3.46346	7.67237	2.21523	0.01895	0.0402503	predicted protein [Phaeodactylum tricornutum CCAP 1055/1] &gt;gi|217409104|gb|EEC49036.1| predicted protein [Phaeodactylum tricornutum CCAP 1055/1]
Ps156825	3.34401	7.40676	2.21493	0.018	0.0384897	PREDICTED: similar to toxin-A [Hydra magnipapillata]
Ps129040	44.5506	98.6622	2.21461	5e-05	0.000210914	hypothetical protein ABO_0057 [Alcanivorax borkumensis SK2] &gt;gi|110646029|emb|CAL15505.1| conserved hypothetical protein [Alcanivorax borkumensis SK2]
Ps130830	18.5966	41.1815	2.21446	0.0023	0.00663941	predicted protein [Thalassiosira pseudonana CCMP1335] &gt;gi|220969378|gb|EED87719.1| predicted protein [Thalassiosira pseudonana CCMP1335]
Ps139523	21.559	47.7099	2.21299	5e-05	0.000210914	PREDICTED: hypothetical protein [Vitis vinifera] &gt;gi|147767788|emb|CAN66977.1| hypothetical protein [Vitis vinifera] &gt;gi|157327138|emb|CAO14410.1| unnamed protein product [Vitis vinifera]
Ps143786	416.064	920.571	2.21257	5e-05	0.000210914	temptin [Aplysia brasiliana]
Ps131362	152.392	337.111	2.21213	5e-05	0.000210914
Ps128352	6.74403	14.9127	2.21124	0.0002	0.000758872	hypothetical protein UM05152.1 [Ustilago maydis 521] &gt;gi|46097793|gb|EAK83026.1| hypothetical protein UM05152.1 [Ustilago maydis 521]
Ps141712	14.5631	32.2019	2.2112	5e-05	0.000210914	pleckstrin homology domain containing, family A (phosphoinositide binding specific) member 2 [Gallus gallus] &gt;gi|10764776|gb|AAG22816.1|AF302149_1 tandem PH domain-containing protein-2 [Gallus gallus]
Ps142675	32.9187	72.7748	2.21074	5e-05	0.000210914	ALG-2 interacting protein X [Dictyostelium discoideum AX4] &gt;gi|74866349|sp|Q8T7K0|ALIX_DICDI RecName: Full=ALG-2 interacting protein X; Short=Dd-Alix; Short=DdAlix; Short=Alix &gt;gi|19880054|gb|AAM00241.1|AF360741_1 ALG-2 interacting protein X [Dictyo
Ps136888	14.3988	31.8312	2.21068	0.0018	0.00535553	Pleckstrin homology domain-containing family F member 2 [Lepeophtheirus salmonis]
Ps155904	3.84405	8.49332	2.20947	0.0192	0.040668	Lysosomal trafficking regulator LYST and related BEACH and WD40 repeat proteins (ISS) [Ostreococcus tauri]
Ps142297	41.5438	91.7746	2.2091	5e-05	0.000210914
Ps134645	31.2063	68.9248	2.20868	5e-05	0.000210914	GI20467 [Drosophila mojavensis] &gt;gi|193910497|gb|EDW09364.1| GI20467 [Drosophila mojavensis]
Ps132696	5.38134	11.8747	2.20664	0.0004	0.00141891	unnamed protein product [Tetraodon nigroviridis]
Ps142105	5.09242	11.2352	2.20626	0.0117	0.0267429	predicted protein [Nematostella vectensis] &gt;gi|224493115|sp|A7RM45|LMBD1_NEMVE RecName: Full=Probable lysosomal cobalamin transporter &gt;gi|156226630|gb|EDO47438.1| predicted protein [Nematostella vectensis]
Ps127117	3.08566	6.80461	2.20524	0.01245	0.0281145	Os06g0663400 [Oryza sativa (japonica cultivar-group)] &gt;gi|52075925|dbj|BAD45871.1| serine/threonine protein kinase [Oryza sativa Japonica Group] &gt;gi|113596331|dbj|BAF20205.1| Os06g0663400 [Oryza sativa (japonica cultivar-group)] &gt;gi|215767313|dbj
Ps128445	18.3398	40.4414	2.20512	0.0008	0.00261038	conserved protein (broad species distribution) [Schizosaccharomyces pombe 972h-]
Ps132459	4.70952	10.3794	2.20392	0.0079	0.0191312	Os06g0275900 [Oryza sativa (japonica cultivar-group)]
Ps155929	7.0258	15.481	2.20345	5e-05	0.000210914	glutamyl-tRNA synthetase family protein [Trichomonas vaginalis G3]
Ps131080	10.6683	23.4915	2.20199	0.0004	0.00141891	similar to Dictyostelium discoideum (Slime mold). Developmental protein DG1037 (Fragment)
Ps127317	39.4674	86.851	2.20058	5e-05	0.000210914	selenophosphate synthetase 1 [Bombyx mori]
Ps156369	5.59866	12.3179	2.20015	0.0008	0.00261038
Ps128425	11.0261	24.2499	2.19932	0.00165	0.00494784	protein phosphatase 2C-like domain-containing protein [Dictyostelium discoideum AX4]
Ps108899	42.1388	92.6212	2.198	0.0001	0.000403385	Ftsj homolog 1 [Xenopus tropicalis]
Ps129636	1.95139	4.2888	2.19782	5e-05	0.000210914	flagellar inner arm dynein 1 heavy chain alpha [Chlamydomonas reinhardtii]
Ps137044	16.3855	36.0042	2.19732	0.00235	0.00676838	hypothetical protein BRAFLDRAFT_125417 [Branchiostoma floridae]
Ps127671	19.9961	43.9196	2.19641	0.00155	0.00469101
Ps133774	37.1172	81.4938	2.19558	5e-05	0.000210914	oxidoreductase [Nostoc sp. PCC 7120]
Ps141374	36.2867	79.6626	2.19537	5e-05	0.000210914	C2 domain containing protein [Trichomonas vaginalis G3] &gt;gi|121906035|gb|EAY10953.1| C2 domain containing protein [Trichomonas vaginalis G3]
Ps109383	85.9043	188.558	2.19498	5e-05	0.000210914	predicted protein [Monosiga brevicollis MX1]
Ps141959	3.35244	7.35804	2.19483	0.0198	0.041738	Kinesin motor domain containing protein [Tetrahymena thermophila SB210]
Ps144049	14.8221	32.5246	2.19433	5e-05	0.000210914	predicted protein [Monosiga brevicollis MX1]
Ps156385	17.4286	38.1975	2.19166	0.0061	0.0153709	hypothetical protein [Paramecium tetraurelia strain d4-2] &gt;gi|124425316|emb|CAK90102.1| unnamed protein product [Paramecium tetraurelia]
Ps135776	25.3513	55.5191	2.18999	5e-05	0.000210914	unnamed protein product [Mus musculus]
Ps131019	12.3938	27.105	2.18698	0.0003	0.00109894	choloylglycine hydrolase [Beijerinckia indica subsp. indica ATCC 9039] &gt;gi|182634770|gb|ACB95544.1| Choloylglycine hydrolase [Beijerinckia indica subsp. indica ATCC 9039]
Ps139727	30.0874	65.7626	2.18572	0.00015	0.000585067	filamentous haemagglutinin family outer membrane protein [Cyanothece sp. PCC 7822] &gt;gi|196204183|gb|EDX98999.1| filamentous haemagglutinin family outer membrane protein [Cyanothece sp. PCC 7822]
Ps135922	75.445	164.804	2.18443	0.02185	0.0453491
Ps136471	2.41242	5.26118	2.18087	0.0002	0.000758872	Ankyrin [Kineococcus radiotolerans SRS30216]
Ps156950	3.27045	7.12787	2.17948	0.00035	0.00125714
Ps138931	493.481	1075.46	2.17933	5e-05	0.000210914	ATPase, H+ transporting, lysosomal 13kDa, V1 subunit G2 [Xenopus tropicalis]
Ps138804	8.76257	19.0806	2.17751	0.0008	0.00261038	predicted protein [Nematostella vectensis] &gt;gi|156211859|gb|EDO32946.1| predicted protein [Nematostella vectensis]
Ps130675	7.77799	16.9307	2.17674	0.0045	0.0118454	protein tyrosine kinase [Monosiga ovata]
Ps130057	7.78721	16.9481	2.1764	0.00615	0.0154629	LOC779536 protein [Xenopus tropicalis]
Ps142329	26.7317	58.1667	2.17594	0.0021	0.00612388	putative ribosomal RNA large subunit methyltransferase J [Methylibium petroleiphilum PM1]
Ps134549	45.6123	99.2475	2.17589	0.0001	0.000403385	hypothetical protein [Brugia malayi] &gt;gi|158593970|gb|EDP32564.1| conserved hypothetical protein [Brugia malayi]
Ps130593	8.22549	17.8888	2.1748	0.0013	0.0040162	amino acid transporter [Thalassiosira pseudonana CCMP1335] &gt;gi|220977977|gb|EED96303.1| amino acid transporter [Thalassiosira pseudonana CCMP1335]
Ps128569	13.4128	29.1455	2.17296	0.02175	0.0451579	penicillin-binding protein 2 [Clostridium botulinum C str. Eklund] &gt;gi|169294503|gb|EDS76636.1| penicillin-binding protein 2 [Clostridium botulinum C str. Eklund]
Ps137158	7.13727	15.5026	2.17206	0.00265	0.00748913
Ps141534	6.92141	15.0273	2.17113	0.02205	0.045673
Ps108209	18.3803	39.874	2.16939	5e-05	0.000210914	methylmalonyl-CoA mutase [Thermobifida fusca YX]
Ps129764	37.179	80.6481	2.16918	0.0005	0.0017281	proteophosphoglycan ppg4 [Leishmania braziliensis MHOM/BR/75/M2904]
Ps155269	3.22886	7.00241	2.16869	0.0065	0.0162252	hypothetical protein BRAFLDRAFT_83706 [Branchiostoma floridae] &gt;gi|229295055|gb|EEN65703.1| hypothetical protein BRAFLDRAFT_83706 [Branchiostoma floridae]
Ps155598	12.665	27.4559	2.16786	0.0002	0.000758872	Os08g0548300 [Oryza sativa (japonica cultivar-group)] &gt;gi|42407550|dbj|BAD10755.1| putative RING-H2 finger protein RHG1a [Oryza sativa Japonica Group] &gt;gi|42408731|dbj|BAD09949.1| putative RING-H2 finger protein RHG1a [Oryza sativa Japonica Group] &
Ps129398	22.8213	49.4714	2.16777	0.00075	0.00246693	hypothetical protein [Leishmania major strain Friedlin] &gt;gi|68128407|emb|CAJ08477.1| hypothetical protein, conserved [Leishmania major]
Ps145127	17.2142	37.3158	2.16773	0.0007	0.00232183	flavin oxidoreductase/NADH oxidase [Anabaena variabilis ATCC 29413]
Ps129991	136.029	294.863	2.16765	5e-05	0.000210914	AGAP005428-PA [Anopheles gambiae str. PEST]
Ps109243	35.1015	76.0804	2.16744	0.0086	0.020591	predicted protein [Physcomitrella patens subsp. patens]
Ps157019	3.47791	7.53815	2.16744	0.0021	0.00612388	PREDICTED: similar to KIAA1632 [Ornithorhynchus anatinus]
Ps133550	95.4959	206.925	2.16685	5e-05	0.000210914
Ps128035	104.627	226.667	2.16643	5e-05	0.000210914	stearoyl-CoA desaturase 5 [Bos taurus]
Ps133217	51.3564	111.184	2.16495	5e-05	0.000210914
Ps157849	5.29749	11.4666	2.16453	0.0063	0.0157707	poly(adp-ribose) glycohydrolase [Culex pipiens quinquefasciatus]
Ps137834	5.06415	10.9574	2.16372	0.0041	0.0109282	PREDICTED: similar to ankyrin repeat domain 13 isoform 2 [Canis familiaris]
Ps136831	32.6316	70.5778	2.16287	5e-05	0.000210914	cell wall glucanase (Scw4), putative [Talaromyces stipitatus ATCC 10500] &gt;gi|218718230|gb|EED17650.1| cell wall glucanase (Scw4), putative [Talaromyces stipitatus ATCC 10500]
Ps133605	21.7298	46.9782	2.16193	5e-05	0.000210914	Hypothetical protein CBG19748 [Caenorhabditis briggsae AF16]
Ps133419	21.1007	45.6108	2.16158	0.00065	0.00217618	metallophosphoesterase 1 [Danio rerio] &gt;gi|82178080|sp|Q566Y9|MPPE1_DANRE RecName: Full=Metallophosphoesterase 1 &gt;gi|62202754|gb|AAH93272.1| Metallophosphoesterase 1 [Danio rerio]
Ps109258	1011.63	2185.26	2.16014	5e-05	0.000210914	hypothetical protein THAPSDRAFT_268059 [Thalassiosira pseudonana CCMP1335] &gt;gi|220978169|gb|EED96495.1| hypothetical protein THAPSDRAFT_268059 [Thalassiosira pseudonana CCMP1335]
Ps144053	22.0423	47.581	2.15862	5e-05	0.000210914	hypothetical protein UM00152.1 [Ustilago maydis 521] &gt;gi|46096304|gb|EAK81537.1| hypothetical protein UM00152.1 [Ustilago maydis 521]
Ps128386	48.7403	105.162	2.1576	0.0002	0.000758872	hypothetical protein LOC100192551 [Zea mays] &gt;gi|194690966|gb|ACF79567.1| unknown [Zea mays]
Ps132741	20.6244	44.4458	2.15501	0.02235	0.046144	putative chaperone DnAJ [Bacteroides coprocola DSM 17136]
Ps141835	48.9274	105.364	2.15348	5e-05	0.000210914	predicted: similar to ELL complex EAP30 subunit [Gallus gallus]
Ps157008	27.3277	58.8403	2.15314	0.0055	0.0140918	predicted protein [Physcomitrella patens subsp. patens]
Ps129841	29.8607	64.2729	2.15242	5e-05	0.000210914	PX domain containing serine/threonine kinase [Danio rerio] &gt;gi|94733845|emb|CAK11481.1| novel protein similar to vertebrate PX domain containing serine/threonine kinase (PXK) [Danio rerio]
Ps140005	4.24768	9.13654	2.15095	0.0223	0.0460491	predicted protein [Physcomitrella patens subsp. patens] &gt;gi|162666875|gb|EDQ53519.1| predicted protein [Physcomitrella patens subsp. patens]
Ps111835	522.403	1123.3	2.15026	5e-05	0.000210914	predicted protein [Ostreococcus lucimarinus CCE9901]
Ps142963	58.9178	126.513	2.14728	5e-05	0.000210914	Adenosine deaminase [Elusimicrobium minutum Pei191]
Ps156219	240.321	515.984	2.14706	5e-05	0.000210914
Ps137045	5.95892	12.7932	2.1469	5e-05	0.000210914	pleiotropic drug resistance transporter [Phytophthora sojae]
Ps145082	138.311	296.866	2.14637	5e-05	0.000210914	hypothetical protein MGG_04517 [Magnaporthe grisea 70-15] &gt;gi|145021509|gb|EDK05638.1| hypothetical protein MGG_04517 [Magnaporthe grisea 70-15]
Ps156986	33.6601	72.2381	2.1461	5e-05	0.000210914	hypothetical protein TRIADDRAFT_59236 [Trichoplax adhaerens] &gt;gi|190582020|gb|EDV22094.1| hypothetical protein TRIADDRAFT_59236 [Trichoplax adhaerens]
Ps133224	74.5816	160.051	2.14599	5e-05	0.000210914	predicted protein [Physcomitrella patens subsp. patens]
Ps115536	103.898	222.748	2.14391	5e-05	0.000210914	NADH-dependent fumarate reductase, putative [Leishmania major strain Friedlin]
Ps157442	19.5663	41.9203	2.14247	0.00015	0.000585067	predicted protein [Thalassiosira pseudonana CCMP1335] &gt;gi|220975883|gb|EED94211.1| predicted protein [Thalassiosira pseudonana CCMP1335]
Ps142022	13.6969	29.3216	2.14075	0.0026	0.00737515
Ps108423	66.6144	142.559	2.14006	5e-05	0.000210914	predicted protein [Nematostella vectensis]
Ps131058	180.372	385.916	2.13956	5e-05	0.000210914
Ps132661	5.01202	10.7204	2.13894	0.00015	0.000585067	hypothetical protein [Paramecium tetraurelia strain d4-2] &gt;gi|124425319|emb|CAK90105.1| unnamed protein product [Paramecium tetraurelia]
Ps128030	16.3917	35.0589	2.13882	0.014	0.0310809	GL12197 [Drosophila persimilis] &gt;gi|194116073|gb|EDW38116.1| GL12197 [Drosophila persimilis]
Ps129056	20.8225	44.5331	2.1387	5e-05	0.000210914	ATPase-like protein [Leptospirillum ferrodiazotrophum]
Ps137241	15.3024	32.7074	2.1374	5e-05	0.000210914	PREDICTED: hypothetical protein [Acyrthosiphon pisum]
Ps138414	4.92607	10.5179	2.13515	0.0047	0.0123039	serine/threonine protein kinase [Acanthamoeba polyphaga mimivirus] &gt;gi|82057248|sp|Q7T6Y2|YR831_MIMIV RecName: Full=Putative serine/threonine-protein kinase/receptor R831; Flags: Precursor &gt;gi|55664864|gb|AAQ09578.2| serine/threonine protein kinase
PsAvh6	126.487	269.963	2.13431	0.00085	0.00275311
Ps132645	20.2956	43.3125	2.13408	5e-05	0.000210914	predicted protein [Thalassiosira pseudonana CCMP1335] &gt;gi|220975737|gb|EED94065.1| predicted protein [Thalassiosira pseudonana CCMP1335]
Ps158094	4.83628	10.3137	2.13257	0.0045	0.0118454	predicted protein [Ajellomyces capsulatus NAm1]
Ps142758	5.8086	12.3837	2.13196	0.00985	0.0231384	Os06g0643900 [Oryza sativa (japonica cultivar-group)]
Ps133747	2.84212	6.05662	2.13102	0.00085	0.00275311	PREDICTED: similar to pol polyprotein, partial [Danio rerio]
Ps137252	8.20774	17.4885	2.13073	0.0018	0.00535553	hypothetical protein [Phytophthora infestans]
Ps140131	301.731	642.58	2.12965	5e-05	0.000210914	cyst germination specific acidic repeat protein precursor [Phytophthora infestans]
Ps133648	103.027	219.329	2.12885	5e-05	0.000210914	actin related protein 2/3 complex, subunit 1 [Dictyostelium discoideum AX4]
Ps135608	29.4112	62.6083	2.12872	0.00215	0.00625375
Ps109103	13.0262	27.7081	2.12711	0.0004	0.00141891	Phosphatidylglycerophosphate synthase [Cricetulus griseus]
Ps141942	38.3889	81.6144	2.12599	5e-05	0.000210914	putative nicotinate phosphribosyltransferase [Clostridium difficile 630] &gt;gi|145952702|ref|ZP_01801711.1| hypothetical protein CdifQ_04004083 [Clostridium difficile QCD-32g58] &gt;gi|115252604|emb|CAJ70447.1| putative nicotinate phosphribosyltransferas
Ps132347	1.86081	3.95567	2.12578	0.01495	0.0328584	Os05g0137200 [Oryza sativa (japonica cultivar-group)]
Ps131550	15.8061	33.5927	2.1253	5e-05	0.000210914	predicted: similar to CG1109-PA, isoform A [Apis mellifera]
Ps140143	8.51933	18.1028	2.12491	0.02365	0.0482791	Hypothetical protein GL50581_3374 [Giardia intestinalis ATCC 50581]
Ps136926	8.24446	17.5144	2.12438	0.0019	0.00561364
Ps109590	9.22722	19.6014	2.1243	0.0243	0.0493681	3-oxoacyl-(acyl-carrier-protein) reductase [Deinococcus geothermalis DSM 11300]
Ps128260	190.187	403.977	2.1241	5e-05	0.000210914	predicted protein [Populus trichocarpa] &gt;gi|222856608|gb|EEE94155.1| predicted protein [Populus trichocarpa]
Ps109686	23.2862	49.4419	2.12323	0.0007	0.00232183	cinnamyl-alcohol dehydrogenase 1 [Pyrenophora tritici-repentis Pt-1C-BFP] &gt;gi|187972160|gb|EDU39659.1| cinnamyl-alcohol dehydrogenase 1 [Pyrenophora tritici-repentis Pt-1C-BFP]
Ps139983	9.83658	20.8747	2.12215	0.0001	0.000403385	START domain-containing protein [Poa pratensis]
Ps157245	3.7853	8.02681	2.12052	0.01605	0.0348741	hypothetical protein BCAM1277 [Burkholderia cenocepacia J2315] &gt;gi|198039169|emb|CAR55133.1| putative membrane protein [Burkholderia cenocepacia J2315]
Ps158746	20.7704	43.9933	2.11808	5e-05	0.000210914	putative phosphatidylinositol-4-phosphate binding protein [Phytophthora sojae]
Ps141441	75.7623	160.454	2.11786	0.0042	0.0111506
Ps130262	16.9898	35.9797	2.11772	0.02365	0.0482791
Ps127578	9.42269	19.9513	2.11737	0.0083	0.0199647	unnamed protein product [Tetraodon nigroviridis]
Ps137508	6.73274	14.2331	2.11401	0.00015	0.000585067	PAS/PAC sensor signal transduction histidine kinase [Opitutus terrae PB90-1] &gt;gi|177841171|gb|ACB75423.1| PAS/PAC sensor signal transduction histidine kinase [Opitutus terrae PB90-1]
Ps122771	1.903	4.02133	2.11315	5e-05	0.000210914	dynein heavy chain 2 [Chlamydomonas reinhardtii]
Ps131331	8.42016	17.7877	2.11251	0.00055	0.00188496	predicted: similar to neural stem cell-derived dendrite regulator [Apis mellifera]
Ps135872	13.4161	28.2995	2.10937	5e-05	0.000210914	TPA: ubiquitin specific protease 54 [Rattus norvegicus]
PsCRN_64	13.1796	27.7971	2.1091	5e-05	0.000210914
Ps139381	13.8335	29.1748	2.109	0.0088	0.0209864	predicted protein [Phaeodactylum tricornutum CCAP 1055/1] &gt;gi|217410522|gb|EEC50451.1| predicted protein [Phaeodactylum tricornutum CCAP 1055/1]
Ps144878	20.6349	43.5101	2.10857	0.00735	0.018009	PREDICTED: hypothetical protein [Vitis vinifera] &gt;gi|157352305|emb|CAO43368.1| unnamed protein product [Vitis vinifera]
Ps108685	252.656	532.491	2.10757	5e-05	0.000210914	ubiquitin-conjugating enzyme (E2) [Nicotiana tabacum]
Ps144059	13.4599	28.3558	2.10669	0.0085	0.0203815
Ps138893	113.678	239.437	2.10627	0.0154	0.0337243	predicted protein [Nematostella vectensis] &gt;gi|156222648|gb|EDO43490.1| predicted protein [Nematostella vectensis]
Ps157401	34.3138	72.2473	2.10549	0.00045	0.00157479
Ps136435	8.63709	18.1767	2.10449	0.0098	0.0230446	predicted protein [Nematostella vectensis] &gt;gi|156211251|gb|EDO32368.1| predicted protein [Nematostella vectensis]
Ps132538	91.9366	193.428	2.10393	5e-05	0.000210914	OSJNBb0079B02.5 [Oryza sativa (japonica cultivar-group)]
Ps130468	5.47296	11.5138	2.10376	5e-05	0.000210914	SL-TPS/P (ISS) [Ostreococcus tauri]
Ps141910	11.4235	24.0235	2.10299	5e-05	0.000210914	GE11013 [Drosophila yakuba] &gt;gi|194187138|gb|EDX00722.1| GE11013 [Drosophila yakuba]
Ps136805	17.4786	36.7573	2.10299	0.0001	0.000403385	predicted protein [Physcomitrella patens subsp. patens] &gt;gi|162682887|gb|EDQ69302.1| predicted protein [Physcomitrella patens subsp. patens]
Ps137898	5.93016	12.4665	2.10222	0.0052	0.0134315	PREDICTED: carnitine O-octanoyltransferase isoform 2 [Pan troglodytes]
Ps140016	117.92	247.71	2.10066	5e-05	0.000210914	protein kinase, TKL group [Dictyostelium discoideum AX4]
Ps143394	10.8059	22.6899	2.09977	0.00015	0.000585067	hypothetical protein Pmar_PMAR012093 [Perkinsus marinus ATCC 50983]
Ps132559	3.19384	6.70551	2.09951	0.0008	0.00261038	Os08g0109300 [Oryza sativa (japonica cultivar-group)]
Ps143623	5.04661	10.5809	2.09664	0.00735	0.018009	outer dynein arm docking complex protein oda-dc [Micromonas sp. RCC299]
Ps140864	10.1526	21.2633	2.09437	0.0017	0.00508977	hydrolase, alpha/beta fold family protein [Arabidopsis thaliana] &gt;gi|4539006|emb|CAB39627.1| putative protein [Arabidopsis thaliana] &gt;gi|7267699|emb|CAB78126.1| putative protein [Arabidopsis thaliana] &gt;gi|21594223|gb|AAM65982.1| unknown [Arabidop
Ps134626	7.72347	16.1713	2.09379	0.01755	0.0376895	predicted: similar to cyclin fold protein 1 isoform 1 [Danio rerio]
Ps132583	2.77142	5.80145	2.09331	0.00375	0.0101203	RNA polymerase Rpb1 C-terminal repeat domain-containing protein [Ajellomyces dermatitidis ER-3]
Ps111850	231.031	483.514	2.09285	5e-05	0.000210914	Os11g0171500 [Oryza sativa (japonica cultivar-group)]
Ps143481	6.20717	12.9869	2.09224	0.01155	0.0264634	PREDICTED: similar to lactase-phlorizin hydrolase [Strongylocentrotus purpuratus] &gt;gi|115958795|ref|XP_001176357.1| PREDICTED: similar to lactase-phlorizin hydrolase [Strongylocentrotus purpuratus]
Ps132089	20.2017	42.25	2.09141	5e-05	0.000210914	predicted: similar to Probable E3 ubiquitin-protein ligase HERC3 (HECT domain and RCC1-like domain-containing protein 3) [Equus caballus]
Ps117954	89.5839	187.253	2.09025	0.00055	0.00188496	HIT family protein [Roseobacter sp. MED193]
Ps158844	10.9517	22.8772	2.08892	5e-05	0.000210914	Os02g0654500 [Oryza sativa (japonica cultivar-group)]
Ps156476	16.935	35.3691	2.08852	0.00025	0.000932203	conserved hypothetical protein [Crocosphaera watsonii WH 8501] &gt;gi|67856998|gb|EAM52238.1| conserved hypothetical protein [Crocosphaera watsonii WH 8501]
Ps141270	28.0487	58.5519	2.08751	5e-05	0.000210914	YALI0D17072p [Yarrowia lipolytica] &gt;gi|49648792|emb|CAG81115.1| YALI0D17072p [Yarrowia lipolytica]
Ps108610	20.1696	42.0907	2.08684	0.0014	0.00429268	ArsB arsenite/antimonite exporter [Francisella philomiragia subsp. philomiragia ATCC 25017]
Ps129874	9.96965	20.8042	2.08675	0.0084	0.0201628	hypothetical protein [Streptomyces achromogenes subsp. rubradiris]
Ps135991	15.6604	32.6753	2.08649	0.00185	0.00549001	NUDIX hydrolase [Gemmata obscuriglobus UQM 2246]
Ps144151	12.9333	26.9847	2.08645	5e-05	0.000210914	novel protein [Danio rerio]
Ps141634	17.3457	36.1611	2.08473	0.00045	0.00157479	alginate-c5-mannuronan-epimerase AlgG [Pseudomonas aeruginosa PAO1] &gt;gi|107103057|ref|ZP_01366975.1| hypothetical protein PaerPA_01004126 [Pseudomonas aeruginosa PACS2] &gt;gi|218890228|ref|YP_002439092.1| alginate-c5-mannuronan-epimerase AlgG [Pseudom
PsCRN_113	56.6446	118.084	2.08465	5e-05	0.000210914
Ps139855	7.49014	15.614	2.08461	0.0169	0.036506
Ps155603	117.91	245.63	2.0832	0.00015	0.000585067	Actin-depolymerizing factor (ADF)
Ps108788	186.498	388.077	2.08086	5e-05	0.000210914	cleavage-associated kinase [Phytophthora infestans]
Ps127704	16.7433	34.8394	2.0808	0.00355	0.00965344
Ps108204	89.1017	185.372	2.08045	5e-05	0.000210914	protein phosphatase 2c [Aedes aegypti]
Ps132186	17.7862	36.9965	2.08007	5e-05	0.000210914	predicted protein [Coprinopsis cinerea okayama7#130]
Ps139360	11.8585	24.6598	2.0795	0.02045	0.0428163	hypothetical protein ACTODO_00893 [Actinomyces odontolyticus ATCC 17982] &gt;gi|153798030|gb|EDN80450.1| hypothetical protein ACTODO_00893 [Actinomyces odontolyticus ATCC 17982]
Ps143161	55.502	115.347	2.07825	5e-05	0.000210914	predicted protein [Thalassiosira pseudonana CCMP1335] &gt;gi|220973676|gb|EED92006.1| predicted protein [Thalassiosira pseudonana CCMP1335]
Ps135467	11.144	23.15	2.07735	5e-05	0.000210914	transcription factor Rba50, putative [Neosartorya fischeri NRRL 181]
Ps131742	13.8685	28.8058	2.07707	0.0096	0.0226488	OSJNBb0079B02.5 [Oryza sativa (japonica cultivar-group)]
Ps108294	50.0489	103.953	2.07703	0.0001	0.000403385	enoyl-CoA hydratase/isomerase family protein [Magnetospirillum gryphiswaldense MSR-1]
Ps144188	13.0879	27.1677	2.07579	0.00075	0.00246693	predicted protein [Laccaria bicolor S238N-H82] &gt;gi|170116324|ref|XP_001889353.1| predicted protein [Laccaria bicolor S238N-H82] &gt;gi|164635637|gb|EDQ99941.1| predicted protein [Laccaria bicolor S238N-H82] &gt;gi|164635638|gb|EDQ99942.1| predicted pro
Ps108552	237.107	492.183	2.07578	5e-05	0.000210914	predicted: similar to Proteasome subunit beta type 6 precursor (Proteasome delta chain) (Macropain delta chain) (Multicatalytic endopeptidase complex delta chain) (Proteasome subunit Y) [Canis familiaris]
Ps132074	97.8116	202.853	2.07392	0.0001	0.000403385	breast carcinoma amplified sequence 2 [Culex quinquefasciatus] &gt;gi|167877373|gb|EDS40756.1| breast carcinoma amplified sequence 2 [Culex quinquefasciatus]
Ps133788	98.1656	203.541	2.07345	5e-05	0.000210914	hypothetical protein TRIADDRAFT_58970 [Trichoplax adhaerens] &gt;gi|190582328|gb|EDV22401.1| hypothetical protein TRIADDRAFT_58970 [Trichoplax adhaerens]
Ps138533	31.8164	65.9285	2.07215	0.00895	0.0212909
Ps141980	175.12	362.645	2.07084	0.00075	0.00246693
Ps137995	196.643	407.147	2.07049	5e-05	0.000210914	PREDICTED: hypothetical protein [Ornithorhynchus anatinus]
Ps156480	46.277	95.813	2.07042	5e-05	0.000210914	solute carrier family 38, member 6 [Danio rerio] &gt;gi|220679337|emb|CAX13128.1| solute carrier family 38, member 6 [Danio rerio]
Ps130985	15.7842	32.6455	2.06824	5e-05	0.000210914
Ps139355	67.4299	139.459	2.06821	5e-05	0.000210914	KIAA1592 protein [Homo sapiens]
Ps132754	23.6172	48.8199	2.06713	0.007	0.0172922
Ps156228	27.2663	56.3443	2.06644	5e-05	0.000210914	predicted protein [Nematostella vectensis]
Ps144068	37.1465	76.7489	2.06611	5e-05	0.000210914	hypothetical protein [Paramecium tetraurelia strain d4-2] &gt;gi|124399424|emb|CAK64916.1| unnamed protein product [Paramecium tetraurelia]
Ps108145	8.7619	18.0581	2.06098	0.0138	0.0307084	transcription factor jumonji (jmjC) domain-containing protein [Arabidopsis thaliana]
Ps134607	5.64161	11.623	2.06023	0.0064	0.016007	GI10412 [Drosophila mojavensis] &gt;gi|193917368|gb|EDW16235.1| GI10412 [Drosophila mojavensis]
Ps144130	24.0378	49.5134	2.05981	0.00595	0.0150526	zinc finger protein DHHC domain containing protein, putative [Pediculus humanus corporis] &gt;gi|212518338|gb|EEB20091.1| zinc finger protein DHHC domain containing protein, putative [Pediculus humanus corporis]
Ps132047	5.47577	11.2785	2.05971	0.0097	0.0228517	predicted protein [Micromonas sp. RCC299]
Ps137877	23.3346	47.9975	2.05692	5e-05	0.000210914	predicted protein [Physcomitrella patens subsp. patens]
Ps128224	6.29709	12.9504	2.05657	0.0217	0.0450704
Ps131141	4.433	9.11553	2.05629	0.0202	0.042456	putative glycosyl hydrolase [Flavobacteria bacterium BAL38] &gt;gi|126625115|gb|EAZ95804.1| putative glycosyl hydrolase [Flavobacteria bacterium BAL38]
Ps131249	9.57217	19.6752	2.05546	5e-05	0.000210914	hypothetical protein [Paramecium tetraurelia strain d4-2] &gt;gi|124399424|emb|CAK64916.1| unnamed protein product [Paramecium tetraurelia]
Ps138806	50.8747	104.513	2.05432	0.00045	0.00157479
Ps142556	1488.31	3056.7	2.05381	5e-05	0.000210914	nucleoredoxin 1 [Chlamydomonas reinhardtii]
Ps144660	11.5591	23.738	2.05362	5e-05	0.000210914	predicted protein [Chlamydomonas reinhardtii]
Ps155718	49.0192	100.594	2.05213	5e-05	0.000210914	hypothetical protein OsI_36427 [Oryza sativa Indica Group]
Ps134544	132.745	272.243	2.05087	5e-05	0.000210914	predicted protein [Physcomitrella patens subsp. patens]
Ps133962	5.44019	11.1477	2.04914	0.0074	0.0181237	serine/threonine-protein kinase [Entamoeba histolytica HM-1:IMSS] &gt;gi|56472733|gb|EAL50197.1| serine/threonine-protein kinase, putative [Entamoeba histolytica HM-1:IMSS]
Ps139361	14.0979	28.8862	2.04897	0.0042	0.0111506
Ps157244	41.4111	84.7565	2.04671	5e-05	0.000210914	L-3-hydroxyacyl-CoA dehydrogenase subunit precursor [Euglena gracilis]
Ps156653	30.7295	62.8842	2.04638	0.00035	0.00125714	FK506-binding protein-like protein [Maconellicoccus hirsutus]
Ps129922	37.3683	76.4322	2.04538	0.00035	0.00125714	Extradiol ring-cleavage dioxygenase, class III enzyme, subunit B [Shewanella baltica OS223]
Ps127505	87.8881	179.736	2.04506	0.00015	0.000585067	Os02g0189100 [Oryza sativa (japonica cultivar-group)] &gt;gi|46389908|dbj|BAD15529.1| unknown protein [Oryza sativa Japonica Group] &gt;gi|46390954|dbj|BAD16467.1| unknown protein [Oryza sativa Japonica Group] &gt;gi|113535670|dbj|BAF08053.1| Os02g0189100
Ps144795	5.20192	10.6378	2.04498	0.02195	0.0455318	hypothetical protein Maqu_1623 [Marinobacter aquaeolei VT8] &gt;gi|120324392|gb|ABM18707.1| hypothetical protein Maqu_1623 [Marinobacter aquaeolei VT8]
Ps142721	6.99395	14.2983	2.04438	0.02105	0.0439198	hypothetical protein OsI_26995 [Oryza sativa Indica Group] &gt;gi|222637524|gb|EEE67656.1| hypothetical protein OsJ_25259 [Oryza sativa Japonica Group]
Ps142150	12.2622	25.0662	2.04418	0.00345	0.00941508	AGAP005771-PA [Anopheles gambiae str. PEST] &gt;gi|157015707|gb|EAA10727.4| AGAP005771-PA [Anopheles gambiae str. PEST]
Ps158473	8.23371	16.8257	2.04351	0.01065	0.0247282	predicted protein [Physcomitrella patens subsp. patens] &gt;gi|162680404|gb|EDQ66840.1| predicted protein [Physcomitrella patens subsp. patens]
Ps156885	8.16397	16.6742	2.04241	0.00525	0.0135392
Ps156676	6.11432	12.4823	2.04149	0.022	0.045619	hypothetical protein EUBDOL_00307 [Eubacterium dolichum DSM 3991] &gt;gi|158433772|gb|EDP12061.1| hypothetical protein EUBDOL_00307 [Eubacterium dolichum DSM 3991]
Ps129522	8.30662	16.941	2.03946	0.0156	0.034084	apoptosis-inducing factor, putative [Phytophthora infestans]
Ps112641	9.1597	18.6714	2.03843	0.0097	0.0228517	predicted protein [Physcomitrella patens subsp. patens]
Ps141121	5.90164	12.0232	2.03726	0.00125	0.0038806	hypothetical protein TTHERM_00836640 [Tetrahymena thermophila] &gt;gi|146143708|gb|EAS04992.2| hypothetical protein TTHERM_00836640 [Tetrahymena thermophila SB210]
Ps156635	4.73527	9.6453	2.03691	5e-05	0.000210914	hypothetical protein BRAFLDRAFT_88778 [Branchiostoma floridae] &gt;gi|229277045|gb|EEN47845.1| hypothetical protein BRAFLDRAFT_88778 [Branchiostoma floridae]
Ps133206	39.5975	80.5294	2.0337	5e-05	0.000210914	predicted protein [Monosiga brevicollis MX1]
Ps137561	116.177	236.242	2.03347	5e-05	0.000210914	Os01g0824600 [Oryza sativa (japonica cultivar-group)]
Ps138818	35.5406	72.2633	2.03326	0.0037	0.00999953	probable light-induced protein [Triticum aestivum]
Ps157170	11.0337	22.4197	2.03193	0.0038	0.0102383	PLA depolymerase [uncultured bacterium]
Ps132327	5.37876	10.9225	2.03067	0.0029	0.00810753
Ps130857	21.6568	43.9664	2.03014	0.0056	0.0143064	putative elicitin protein RAM3X [Phytophthora ramorum]
Ps140503	34.9466	70.9318	2.02972	5e-05	0.000210914	plasma membrane channel protein (Aqy1), putative [Penicillium marneffei ATCC 18224] &gt;gi|210065781|gb|EEA19875.1| plasma membrane channel protein (Aqy1), putative [Penicillium marneffei ATCC 18224]
Ps139453	11.4841	23.3086	2.02964	0.0035	0.00953333	hypothetical protein [Monosiga brevicollis MX1] &gt;gi|163776403|gb|EDQ90023.1| predicted protein [Monosiga brevicollis MX1]
Ps135302	40.6693	82.5407	2.02956	0.0062	0.0155715	porin [Neisseria meningitidis]
Ps132195	259.118	525.802	2.0292	5e-05	0.000210914	hypothetical protein [Trypanosoma cruzi strain CL Brener] &gt;gi|70876991|gb|EAN90382.1| hypothetical protein, conserved [Trypanosoma cruzi]
Ps156667	19.5583	39.6726	2.02843	0.00115	0.00360142	hypothetical protein [Dictyostelium discoideum AX4] &gt;gi|74854078|sp|Q54P14|COMD2_DICDI RecName: Full=COMM domain-containing protein 2 &gt;gi|60466859|gb|EAL64903.1| hypothetical protein DDBDRAFT_0186231 [Dictyostelium discoideum AX4]
Ps134656	9.22712	18.6947	2.02606	0.0053	0.0136436
Ps138730	12.781	25.8945	2.02602	0.0006	0.00202837	Short chain dehydrogenase family protein [Oceanospirillum sp. MED92]
Ps138716	10.9236	22.1227	2.02522	0.0001	0.000403385	centaurin gamma 1A [Caenorhabditis elegans]
Ps139971	103.285	209.014	2.02366	5e-05	0.000210914
Ps135951	5.75744	11.6427	2.0222	0.0038	0.0102383	hypothetical protein LOC431915 [Xenopus laevis] &gt;gi|82185264|sp|Q6NRP2|PSME4_XENLA RecName: Full=Proteasome activator complex subunit 4; AltName: Full=Proteasome activator PA200 &gt;gi|47123892|gb|AAH70702.1| MGC83251 protein [Xenopus laevis]
Ps157832	17.0903	34.5389	2.02097	0.004	0.0107016	heat shock protein HslVU, ATPase subunit HslU [Burkholderia phymatum STM815] &gt;gi|238691321|sp|B2JJX7|HSLU_BURP8 RecName: Full=ATP-dependent hsl protease ATP-binding subunit hslU &gt;gi|184191299|gb|ACC69264.1| heat shock protein HslVU, ATPase subunit H
Ps134801	12.0799	24.4078	2.02053	0.00415	0.0110332	predicted: similar to GA10479-PA [Nasonia vitripennis]
Ps128149	66.0999	133.552	2.02046	5e-05	0.000210914	hypothetical protein [Dictyostelium discoideum AX4] &gt;gi|60472312|gb|EAL70265.1| hypothetical protein DDBDRAFT_0203302 [Dictyostelium discoideum AX4]
Ps108764	598.985	1210.09	2.02023	5e-05	0.000210914	Ras-like GTP-binding protein YPT1
Ps133759	18.3383	37.0452	2.0201	0.00365	0.00988542	zinc transport protein, putative [Perkinsus marinus ATCC 50983]
Ps133560	19.6319	39.6399	2.01916	0.0152	0.033331
Ps134667	13.6488	27.5392	2.0177	0.01575	0.0343658	hCG2040263, isoform CRA_b [Homo sapiens] &gt;gi|194389426|dbj|BAG61679.1| unnamed protein product [Homo sapiens]
Ps129923	7.53286	15.1961	2.01731	0.0156	0.034084	dioxygenase [Agrobacterium vitis]
Ps109674	80.4493	162.277	2.01713	5e-05	0.000210914	acetyl-CoA acetyltransferase [Anaeromyxobacter sp. Fw109-5]
PsCRN_131	31.3789	63.257	2.01591	0.0223	0.0460491
Ps132423	6.51912	13.1205	2.01262	5e-05	0.000210914	hypothetical protein GobsU_04689 [Gemmata obscuriglobus UQM 2246]
Ps141307	10.9376	22.0077	2.01211	0.00045	0.00157479	predicted protein [Physcomitrella patens subsp. patens]
Ps127520	18.2778	36.776	2.01206	0.0001	0.000403385	hypothetical protein MGG_03252 [Magnaporthe grisea 70-15] &gt;gi|145015751|gb|EDK00241.1| hypothetical protein MGG_03252 [Magnaporthe grisea 70-15]
Ps138557	8.94426	17.9842	2.0107	0.0161	0.0349761	BZIP17; DNA binding / transcription activator/ transcription factor [Arabidopsis thaliana] &gt;gi|20196934|gb|AAB86455.2| bZIP family transcription factor [Arabidopsis thaliana]
Ps155728	40.0122	80.4204	2.0099	5e-05	0.000210914	cpne3 protein [Xenopus tropicalis]
Ps128984	132.778	266.686	2.00851	5e-05	0.000210914	FRO2 homolog [Arabidopsis thaliana]
Ps128427	4.84473	9.72971	2.00831	0.02455	0.0497876	hypothetical protein [Monosiga brevicollis MX1] &gt;gi|163779021|gb|EDQ92635.1| predicted protein [Monosiga brevicollis MX1]
Ps131426	1.95462	3.92492	2.00802	0.02445	0.0496552	putative cell surface protein, internalin proteins [Listeria monocytogenes Finland 1988]
Ps121300	8.94827	17.9665	2.00782	0.00145	0.00442347	H+-translocating pyrophosphatase [Zea mays]
Ps134269	38.8262	77.9003	2.00638	0.00015	0.000585067	PREDICTED: similar to KIAA0175 [Ornithorhynchus anatinus]
Ps133055	15.4144	30.916	2.00566	0.002	0.00586066	o-mtrns1 [Phaeodactylum tricornutum CCAP 1055/1] &gt;gi|217404045|gb|EEC43994.1| o-mtrns1 [Phaeodactylum tricornutum CCAP 1055/1]
Ps128925	284.642	570.536	2.0044	5e-05	0.000210914	ubiquitin-conjugating enzyme E2 [Chlamydomonas reinhardtii]
Ps129469	16.0424	32.1511	2.00413	0.0171	0.0368546	unknown protein [Arabidopsis thaliana]
Ps127408	18.0368	36.114	2.00224	5e-05	0.000210914	predicted: DNA-crosslink repair gene SNM1 [Macaca mulatta]
Ps131735	17.133	34.2811	2.00088	0.01715	0.0369345	uroporphyrinogen-III synthase [Rhodothermus marinus DSM 4252] &gt;gi|229480768|gb|EEO70931.1| uroporphyrinogen-III synthase [Rhodothermus marinus DSM 4252]
Ps118482	19.2895	38.5894	2.00054	0.00015	0.000585067	mannosidase, alpha, class 1B, member 1 [Mus musculus]
Ps141617	157.791	315.658	2.00048	0.0012	0.00374468	Signal recognition particle 14 kDa protein [Anoplopoma fimbria]
Ps128705	36.4375	18.2134	-2.00059	5e-05	0.000210914	predicted protein [Populus trichocarpa] &gt;gi|222870547|gb|EEF07678.1| predicted protein [Populus trichocarpa]
Ps109144	275.086	137.343	-2.00291	5e-05	0.000210914	enolase [Thraustotheca clavata]
Ps136071	28.3247	14.1408	-2.00305	5e-05	0.000210914	myosin heavy chain [Placopecten magellanicus]
Ps132483	55.3443	27.6265	-2.0033	5e-05	0.000210914	predicted protein [Phaeodactylum tricornutum CCAP 1055/1] &gt;gi|217407171|gb|EEC47108.1| predicted protein [Phaeodactylum tricornutum CCAP 1055/1]
Ps108918	27.928	13.9368	-2.0039	5e-05	0.000210914	acetyl-CoA carboxylase alpha [Sus scrofa]
Ps128657	41.7686	20.84	-2.00425	0.0003	0.00109894	predicted protein [Nematostella vectensis] &gt;gi|156212477|gb|EDO33534.1| predicted protein [Nematostella vectensis]
Ps139989	181.806	90.7101	-2.00425	5e-05	0.000210914	YGL010w-like protein [Picea mariana]
Ps131571	12.5538	6.26032	-2.0053	0.00155	0.00469101	pleckstriny domain-containing protein, putative, expressed [Oryza sativa (japonica cultivar-group)]
Ps135032	20.8862	10.4135	-2.00568	0.00085	0.00275311	PAP-associated domain-containing protein 5 (Topoisomerase-related function protein 4-2) (TRF4-2)
Ps137733	36.894	18.3902	-2.00618	5e-05	0.000210914	hypothetical protein FG04904.1 [Gibberella zeae PH-1]
Ps139968	18.1213	9.0249	-2.00792	0.00025	0.000932203	predicted: similar to multidrug resistance protein 1 [Ornithorhynchus anatinus]
Ps128692	30.5956	15.2332	-2.00848	0.00145	0.00442347	hypothetical protein BRAFLDRAFT_275513 [Branchiostoma floridae] &gt;gi|229279395|gb|EEN50173.1| hypothetical protein BRAFLDRAFT_275513 [Branchiostoma floridae]
Ps119197	69.8403	34.7448	-2.01009	5e-05	0.000210914	threonine dehydratase, biosynthetic [Aspergillus clavatus NRRL 1]
Ps140391	45.1993	22.4674	-2.01177	5e-05	0.000210914	ATP-dependent DNA helicase RecQ [Thermomonospora curvata DSM 43183] &gt;gi|227961520|gb|EEJ96840.1| ATP-dependent DNA helicase RecQ [Thermomonospora curvata DSM 43183]
Ps108778	77.7373	38.6367	-2.01201	5e-05	0.000210914	predicted protein [Physcomitrella patens subsp. patens]
Ps156303	66.9227	33.2528	-2.01254	5e-05	0.000210914	predicted: similar to PSST subunit of the NADH: ubiquinone oxidoreductase complex [Equus caballus]
Ps130445	58.535	29.073	-2.01338	0.0005	0.0017281	predicted: similar to solute carrier family 35, member E2 [Tribolium castaneum]
Ps128183	35.2924	17.5256	-2.01376	5e-05	0.000210914	predicted protein [Populus trichocarpa] &gt;gi|222864318|gb|EEF01449.1| predicted protein [Populus trichocarpa]
Ps130556	32.5183	16.1462	-2.01399	0.00715	0.0175905	predicted: similar to Calcium-binding mitochondrial carrier protein Aralar2 (Mitochondrial aspartate glutamate carrier 2) (Solute carrier family 25, member 13) (Citrin) [Canis familiaris]
Ps137327	13.3465	6.62544	-2.01443	0.0003	0.00109894	protein tyrosine kinase CSK [Monosiga ovata]
Ps135547	55.1609	27.3787	-2.01474	5e-05	0.000210914
Ps141055	22.5618	11.194	-2.01553	0.00245	0.00701051
Ps108292	55.1561	27.3611	-2.01586	5e-05	0.000210914	Developmentally regulated GTP binding protein 1 [Homo sapiens]
Ps108220	143.951	71.3976	-2.01619	5e-05	0.000210914	diaminopimelate decarboxylase [Phytophthora infestans]
Ps108576	162.805	80.6219	-2.01936	0.0002	0.000758872	ADP-ribosylation factor-like 3 [Danio rerio]
Ps135289	78.7869	39.0135	-2.01948	0.00085	0.00275311
Ps157114	15.7357	7.79169	-2.01955	0.0018	0.00535553	loricrin-like [Oryza sativa Japonica Group]
Ps143266	18.3936	9.10459	-2.02026	0.0245	0.0497127	OSJNBb0079B02.5 [Oryza sativa (japonica cultivar-group)]
Ps133230	24.4811	12.1166	-2.02046	0.0246	0.0498625	hypothetical protein SORBIDRAFT_01g043340 [Sorghum bicolor] &gt;gi|241919519|gb|EER92663.1| hypothetical protein SORBIDRAFT_01g043340 [Sorghum bicolor]
Ps128317	19.4064	9.60155	-2.02117	0.00405	0.0108177	Cyclin-dependent kinase C-3 (CDKC;3)
Ps127246	48.2273	23.8479	-2.02229	5e-05	0.000210914	FTSH4 (FtsH protease 4); ATP-dependent peptidase/ ATPase/ metallopeptidase [Arabidopsis thaliana]
Ps134887	82.0288	40.5592	-2.02245	0.00085	0.00275311	60S ribosomal protein L6 (YL 16 like) [Cyanophora paradoxa]
Ps133309	10.6625	5.27069	-2.02298	0.02465	0.0499373	predicted protein [Monosiga brevicollis MX1]
Ps132923	195.446	96.5255	-2.02481	5e-05	0.000210914	AGL143Cp [Ashbya gossypii ATCC 10895]
Ps137265	46.5466	22.9671	-2.02666	0.0056	0.0143064	phosphoglycerate mutase family protein [Pyrenophora tritici-repentis Pt-1C-BFP] &gt;gi|187978581|gb|EDU45207.1| phosphoglycerate mutase family protein [Pyrenophora tritici-repentis Pt-1C-BFP]
Ps133600	69.8986	34.4838	-2.027	5e-05	0.000210914
Ps131604	19.3627	9.54599	-2.02836	5e-05	0.000210914
Ps157072	46.652	22.9942	-2.02886	5e-05	0.000210914	predicted: similar to SEC31-like 1 isoform 2 isoform 16 [Macaca mulatta]
Ps132789	403.759	198.973	-2.02922	5e-05	0.000210914	Os03g0832300 [Oryza sativa (japonica cultivar-group)]
Ps127986	66.4254	32.7186	-2.0302	0.00265	0.00748913
Ps134792	103.182	50.8203	-2.03033	5e-05	0.000210914	unknown [Picea sitchensis]
Ps139409	5.55668	2.73609	-2.03088	0.01195	0.0272327	PREDICTED: hypothetical protein [Taeniopygia guttata]
Ps108424	430.867	211.94	-2.03297	5e-05	0.000210914	FAD/FMN-containing dehydrogenase [Magnetospirillum magneticum AMB-1]
Ps130401	30.6505	15.0381	-2.03819	0.00615	0.0154629	sorting nexin [Aedes aegypti] &gt;gi|108879559|gb|EAT43784.1| sorting nexin [Aedes aegypti]
Ps139583	49.9059	24.4853	-2.0382	5e-05	0.000210914	predicted protein [Phaeodactylum tricornutum CCAP 1055/1] &gt;gi|217410911|gb|EEC50840.1| predicted protein [Phaeodactylum tricornutum CCAP 1055/1]
Ps158064	8.51841	4.17862	-2.03857	0.0054	0.0138698	calcium/calmodulin dependent protein kinase 4 [Phytophthora sojae]
Ps141403	15.2023	7.44787	-2.04116	0.00415	0.0110332
Ps140014	12.6405	6.18756	-2.04289	0.0002	0.000758872	PREDICTED: similar to predicted protein, partial [Hydra magnipapillata]
Ps110323	15.6056	7.63874	-2.04295	0.0107	0.0248242	ATPase of the ABC class-like protein [Thermoanaerobacter sp. X514]
Ps108925	318.55	155.884	-2.04351	5e-05	0.000210914	predicted protein [Physcomitrella patens subsp. patens]
Ps130018	22.8473	11.1777	-2.04401	0.00085	0.00275311	metallophosphoesterase domain containing 1 [Mus musculus]
Ps115890	18.4573	9.02755	-2.04455	0.0196	0.0414232	COG0124: Histidyl-tRNA synthetase [Magnetospirillum magnetotacticum MS-1]
Ps109387	743.748	363.746	-2.04469	5e-05	0.000210914	prohibitin, putative [Babesia bovis T2Bo]
Ps108230	3.23846	1.58364	-2.04495	0.00025	0.000932203	flagellar outer dynein arm heavy chain beta [Chlamydomonas reinhardtii]
Ps128905	96.4474	47.1282	-2.04649	5e-05	0.000210914	predicted: myosin VC [Pan troglodytes]
Ps141553	61.1576	29.8805	-2.04674	0.00255	0.00726394	necrosis-inducing-like protein [Phytophthora sojae]
Ps138483	10.7952	5.27415	-2.04681	0.00585	0.0148292	membrane protein CH1-like [Oryza sativa Japonica Group]
Ps109321	144.703	70.6918	-2.04696	5e-05	0.000210914	bifunctional dihydrofolate reductase-thymidylate synthase 2 / DHFR-TS (ISS) [Ostreococcus tauri]
Ps131661	24.6014	12.0168	-2.04725	0.0053	0.0136436	AGAP011565-PA [Anopheles gambiae str. PEST]
Ps127375	10.4005	5.07967	-2.04748	0.0006	0.00202837
Ps127078	28.5682	13.9516	-2.04766	5e-05	0.000210914	chromodomain helicase DNA binding protein 4 [Danio rerio] &gt;gi|94732824|emb|CAK04973.1| novel protein similar to vertebrate chromodomain helicase DNA binding protein 4 (CHD4) [Danio rerio]
Ps109579	225.381	110.03	-2.04836	5e-05	0.000210914	Probable aldehyde dehydrogenase (Flax-inducible sequence 1)
Ps127662	23.247	11.3426	-2.04953	0.00065	0.00217618
Ps132092	28.9429	14.1116	-2.051	0.0006	0.00202837	hypothetical protein LPC_3315 [Legionella pneumophila str. Corby] &gt;gi|148283113|gb|ABQ57201.1| eukaryotic-like protein including metalloproteinase, bone morphogenetic protein, and alveolin [Legionella pneumophila str. Corby]
Ps130440	10.6019	5.1681	-2.05141	0.0001	0.000403385	PREDICTED: similar to carnitine o-acetyltransferase [Tribolium castaneum]
Ps155412	53.2993	25.979	-2.05163	0.0093	0.0220547	predicted protein [Phaeodactylum tricornutum CCAP 1055/1] &gt;gi|217408325|gb|EEC48259.1| predicted protein [Phaeodactylum tricornutum CCAP 1055/1]
Ps128733	28.0538	13.6733	-2.05172	0.01105	0.0255223	pectin methyl esterase [Botryotinia fuckeliana]
Ps142948	38.0003	18.5168	-2.05221	0.0096	0.0226488	hypothetical protein [Phytophthora infestans]
Ps139991	23.0345	11.221	-2.0528	0.0002	0.000758872	predicted protein [Thalassiosira pseudonana CCMP1335] &gt;gi|220972375|gb|EED90707.1| predicted protein [Thalassiosira pseudonana CCMP1335]
Ps137770	41.0195	19.9755	-2.05349	5e-05	0.000210914	carboxyl-terminal protease [Pseudomonas putida GB-1] &gt;gi|166858811|gb|ABY97218.1| carboxyl-terminal protease [Pseudomonas putida GB-1]
Ps128153	73.8117	35.9329	-2.05415	5e-05	0.000210914
Ps132785	15.5182	7.54996	-2.0554	0.00255	0.00726394	hypothetical protein BRAFLDRAFT_118473 [Branchiostoma floridae] &gt;gi|229299342|gb|EEN69961.1| hypothetical protein BRAFLDRAFT_118473 [Branchiostoma floridae]
Ps127063	10.1145	4.91767	-2.05677	0.0006	0.00202837	predicted protein [Phaeodactylum tricornutum CCAP 1055/1] &gt;gi|209583096|gb|ACI65716.1| predicted protein [Phaeodactylum tricornutum CCAP 1055/1]
Ps108326	119.845	58.2326	-2.05804	5e-05	0.000210914	predicted protein [Nematostella vectensis]
Ps157391	34.5589	16.7897	-2.05834	5e-05	0.000210914	ATP-binding cassette transporter, subfamily C, member 3, group MRP protein PpABCC3 [Physcomitrella patens subsp. patens]
Ps131301	31.1722	15.1378	-2.05923	5e-05	0.000210914	predicted: similar to Nuclear pore complex protein Nup98-Nup96 precursor isoform 7 [Canis familiaris]
Ps137049	74.0807	35.969	-2.05957	5e-05	0.000210914	thioredoxin family protein [Arabidopsis thaliana] &gt;gi|4490704|emb|CAB38838.1| putative protein [Arabidopsis thaliana] &gt;gi|7269561|emb|CAB79563.1| putative protein [Arabidopsis thaliana] &gt;gi|15450832|gb|AAK96687.1| putative protein [Arabidopsis th
Ps134911	8.16831	3.96472	-2.06025	0.00935	0.0221595	novel protein similar to vertebrate polymerase (DNA directed) kappa (POLK) [Danio rerio]
Ps157151	24.9891	12.1233	-2.06125	5e-05	0.000210914	structural maintenance of chromosome protein [Dictyostelium discoideum AX4]
Ps143188	38.7536	18.7981	-2.06157	5e-05	0.000210914	eukaryotic translation initiation factor 2B family protein / eIF-2B family protein [Arabidopsis thaliana]
Ps132371	83.217	40.3204	-2.06389	5e-05	0.000210914	bZIP family transcription factor [Phytophthora infestans]
Ps137333	51.0335	24.7258	-2.06398	0.00855	0.0204842	dopamine beta hydroxylase-like protein [Aplysia californica]
Ps135541	186.702	90.448	-2.06419	5e-05	0.000210914	conserved hypothetical protein [Roseobacter sp. GAI101] &gt;gi|214044698|gb|EEB85336.1| conserved hypothetical protein [Roseobacter sp. GAI101]
Ps130457	14.9572	7.24394	-2.06479	0.0036	0.00977314	diacylglycerol kinase
Ps108168	76.9515	37.2371	-2.06653	5e-05	0.000210914	Os06g0142800 [Oryza sativa (japonica cultivar-group)]
Ps109404	22.0479	10.6673	-2.06687	0.00065	0.00217618	Small GTP-binding protein domain [Desulfuromonas acetoxidans DSM 684]
Ps143339	29.373	14.2011	-2.06836	5e-05	0.000210914	predicted protein [Monosiga brevicollis MX1]
Ps138835	211.792	102.328	-2.06974	5e-05	0.000210914	putative 30S ribosomal protein S9 [Oryza sativa Japonica Group]
Ps142801	34.2484	16.5378	-2.07092	0.0004	0.00141891	expressed hypothetical protein [Trichoplax adhaerens] &gt;gi|190581372|gb|EDV21449.1| expressed hypothetical protein [Trichoplax adhaerens]
Ps157437	26.6628	12.8613	-2.0731	0.0001	0.000403385	MGC80971 protein [Xenopus laevis]
Ps134593	4.00373	1.9306	-2.07383	0.01885	0.0400751	DNA ligase I, putative [Trypanosoma cruzi strain CL Brener]
Ps108433	73.4939	35.4193	-2.07497	5e-05	0.000210914	ATDRG1 (ARABIDOPSIS THALIANA DEVELOPMENTALLY REGULATED G-PROTEIN 1); GTP binding [Arabidopsis thaliana]
Ps128616	47.8803	23.0687	-2.07555	5e-05	0.000210914	hypothetical protein An16g07040 [Aspergillus niger] &gt;gi|134083561|emb|CAK47024.1| unnamed protein product [Aspergillus niger]
Ps130406	23.4006	11.2739	-2.07564	0.01655	0.035838	hypothetical protein CC1G_02286 [Coprinopsis cinerea okayama7#130] &gt;gi|116508004|gb|EAU90899.1| hypothetical protein CC1G_02286 [Coprinopsis cinerea okayama7#130]
Ps132075	95.9198	46.208	-2.07583	5e-05	0.000210914	cell 5A endo-1,4-betaglucanase [Phytophthora sojae]
Ps141155	4.02869	1.93892	-2.0778	0.01015	0.0237165	predicted protein [Micromonas pusilla CCMP1545]
Ps135764	11.143	5.36286	-2.07781	0.0062	0.0155715	PREDICTED: similar to CDA13 [Ornithorhynchus anatinus]
Ps137793	42.18	20.2962	-2.07822	5e-05	0.000210914	OSJNBa0043A12.32 [Oryza sativa (japonica cultivar-group)]
Ps129458	37.9796	18.2671	-2.07913	0.00305	0.00845457	putative hydrolase [Bradyrhizobium sp. BTAi1]
Ps109389	3932.61	1891.16	-2.07947	5e-05	0.000210914	receptor for activated protein kinase C [Oreochromis mossambicus]
Ps143969	94.5417	45.4634	-2.07951	5e-05	0.000210914	predicted: clathrin heavy chain 1 isoform 6 [Macaca mulatta]
Ps156310	3.47653	1.67135	-2.08007	0.0016	0.00481684	hypothetical protein [Dictyostelium discoideum AX4] &gt;gi|74853300|sp|Q54LB8|VP13A_DICDI RecName: Full=Putative vacuolar protein sorting-associated protein 13A &gt;gi|60466051|gb|EAL64118.1| hypothetical protein DDB_0234198 [Dictyostelium discoideum AX4]
Ps139096	89.5874	43.0506	-2.08098	5e-05	0.000210914	PREDICTED: similar to zinc finger protein [Strongylocentrotus purpuratus] &gt;gi|115944019|ref|XP_001181093.1| PREDICTED: similar to zinc finger protein [Strongylocentrotus purpuratus]
Ps129857	38.9494	18.7117	-2.08155	0.0001	0.000403385	Clan CA, family C19, ubiquitin hydrolase-like cysteine peptidase [Trichomonas vaginalis G3] &gt;gi|121891634|gb|EAX96958.1| Clan CA, family C19, ubiquitin hydrolase-like cysteine peptidase [Trichomonas vaginalis G3]
Ps141681	194.504	93.4156	-2.08214	5e-05	0.000210914	Hypothetical protein CBG19031 [Caenorhabditis briggsae AF16]
Ps136621	60.3572	28.9707	-2.08339	5e-05	0.000210914	ZYRO0F01518p [Zygosaccharomyces rouxii] &gt;gi|238940155|emb|CAR28329.1| ZYRO0F01518p [Zygosaccharomyces rouxii]
Ps141803	57.9671	27.8147	-2.08405	5e-05	0.000210914	mKIAA0090 protein [Mus musculus]
Ps137289	27.7315	13.3025	-2.08468	0.00135	0.00415385	predicted protein [Physcomitrella patens subsp. patens]
Ps144040	18.5283	8.87735	-2.08714	0.0009	0.0028962	conserved hypothetical protein [Ricinus communis]
Ps144440	73.8076	35.3579	-2.08744	5e-05	0.000210914	PDCD2 [Mus musculus]
Ps130122	31.667	15.1598	-2.08888	5e-05	0.000210914	Phospholipase D (PiPLD1)
Ps109533	119.632	57.232	-2.0903	0.00045	0.00157479	predicted protein [Physcomitrella patens subsp. patens]
Ps133927	393.058	187.665	-2.09447	5e-05	0.000210914	temptin [Aplysia brasiliana]
Ps137597	91.6017	43.7323	-2.0946	5e-05	0.000210914	hypothetical protein CC1G_09923 [Coprinopsis cinerea okayama7#130] &gt;gi|116503903|gb|EAU86798.1| hypothetical protein CC1G_09923 [Coprinopsis cinerea okayama7#130]
Ps127379	230.048	109.788	-2.09538	5e-05	0.000210914
Ps132558	36.4235	17.3766	-2.09612	0.00015	0.000585067	PREDICTED: similar to acyltransferase like 1 [Monodelphis domestica]
Ps132573	24.9601	11.8979	-2.09786	0.0005	0.0017281
Ps139532	91.3247	43.5275	-2.09809	5e-05	0.000210914	tenascin Y variant [Gallus gallus]
Ps135611	13.2924	6.33505	-2.09823	0.00305	0.00845457	hypothetical protein sce5428 [Sorangium cellulosum &apos;So ce 56&apos;] &gt;gi|161164286|emb|CAN95591.1| hypothetical protein predicted by Glimmer/Critica [Sorangium cellulosum &apos;So ce 56&apos;]
Ps133726	200.761	95.5022	-2.10216	5e-05	0.000210914	thioredoxin family protein [Arabidopsis thaliana] &gt;gi|4490704|emb|CAB38838.1| putative protein [Arabidopsis thaliana] &gt;gi|7269561|emb|CAB79563.1| putative protein [Arabidopsis thaliana] &gt;gi|15450832|gb|AAK96687.1| putative protein [Arabidopsis th
Ps143769	83.9152	39.8674	-2.10486	5e-05	0.000210914	carboxy-terminal protease protein [Gluconacetobacter diazotrophicus PAl 5] &gt;gi|209545137|ref|YP_002277366.1| carboxyl-terminal protease [Gluconacetobacter diazotrophicus PAl 5] &gt;gi|161787696|emb|CAP57292.1| Carboxy-terminal protease protein [Glucona
Ps141397	363.49	172.672	-2.10509	5e-05	0.000210914	predicted protein [Ostreococcus lucimarinus CCE9901]
Ps136859	55.3782	26.2983	-2.10577	0.0004	0.00141891	hypothetical protein OsI_24556 [Oryza sativa Indica Group]
Ps128882	51.0607	24.2478	-2.10579	5e-05	0.000210914	predicted protein [Micromonas sp. RCC299]
Ps138738	39.4151	18.7061	-2.10707	5e-05	0.000210914	5'-3' exoribonuclease 2 [Xenopus tropicalis]
Ps141509	67.0286	31.7878	-2.10863	5e-05	0.000210914	transcriptional coactivator-like protein [Chlamydomonas reinhardtii]
Ps127291	12.7572	6.04866	-2.1091	5e-05	0.000210914	hypothetical protein BRAFLDRAFT_117209 [Branchiostoma floridae] &gt;gi|229296838|gb|EEN67477.1| hypothetical protein BRAFLDRAFT_117209 [Branchiostoma floridae]
Ps108866	172.994	82.021	-2.10914	5e-05	0.000210914	RAB11B, member RAS oncogene family [Xenopus tropicalis]
Ps141377	13.5247	6.41188	-2.10932	0.0029	0.00810753	Os08g0180000 [Oryza sativa (japonica cultivar-group)]
Ps127998	42.267	20.0318	-2.11	0.0155	0.0339174
Ps156623	63.0225	29.8585	-2.11071	0.00525	0.0135392	sexually induced protein 3 [Thalassiosira weissflogii]
Ps132532	53.8044	25.4821	-2.11146	0.0023	0.00663941	RWP-RK domain-containing protein [Dictyostelium discoideum AX4]
Ps108408	153.973	72.9158	-2.11165	5e-05	0.000210914	alcohol dehydrogenase class 3 [Schmidtea mediterranea]
Ps137010	67.1717	31.7857	-2.11327	5e-05	0.000210914	hypothetical protein DSM3645_01105 [Blastopirellula marina DSM 3645] &gt;gi|87290381|gb|EAQ82269.1| hypothetical protein DSM3645_01105 [Blastopirellula marina DSM 3645]
Ps143839	48.9592	23.1446	-2.11536	0.00055	0.00188496	putative protein [Arabidopsis thaliana]
Ps108673	927.789	438.467	-2.11598	5e-05	0.000210914	DNA-directed RNA polymerase IIa [Nicotiana tabacum]
Ps141964	66.5056	31.4285	-2.11609	5e-05	0.000210914	predicted protein [Nematostella vectensis] &gt;gi|156217616|gb|EDO38529.1| predicted protein [Nematostella vectensis]
Ps144457	112.741	53.2713	-2.11636	5e-05	0.000210914	unknown protein [Grouper iridovirus]
Ps109107	500.957	236.652	-2.11685	5e-05	0.000210914	50S ribosomal protein L17 [Oceanicaulis alexandrii HTCC2633]
Ps157747	219.401	103.599	-2.11779	5e-05	0.000210914	unknown [Zea mays]
Ps108637	290.682	137.236	-2.11812	5e-05	0.000210914	mitochondrial 2-oxoglutarate/malate carrier protein, putative [Plasmodium vivax SaI-1]
Ps139246	19.5336	9.21021	-2.12086	0.00185	0.00549001	predicted protein [Physcomitrella patens subsp. patens]
Ps119995	18.82	8.87093	-2.12154	0.02285	0.046956	predicted: similar to Kinesin-like protein KIF3A (Microtubule plus end-directed kinesin motor 3A) isoform 4 [Canis familiaris]
Ps145173	63.7863	30.0502	-2.12266	0.0077	0.0187461	FAD dependent oxidoreductase, putative [Labrenzia alexandrii DFL-11] &gt;gi|222438793|gb|EEE45472.1| FAD dependent oxidoreductase, putative [Labrenzia alexandrii DFL-11]
Ps138206	92.6616	43.637	-2.12346	5e-05	0.000210914	myosin G [Phaeodactylum tricornutum]
Ps130369	88.1761	41.5215	-2.12363	5e-05	0.000210914	putative tryptophanyl-tRNA synthetase (ISS) [Ostreococcus tauri]
Ps158591	41.4938	19.5344	-2.12414	5e-05	0.000210914	Unknown (protein for MGC:184857) [Xenopus tropicalis]
Ps108506	80.8979	38.0799	-2.12443	5e-05	0.000210914	replication factor C (activator 1) 2, 40kDa [Bos taurus]
Ps131152	58.8351	27.69	-2.12478	5e-05	0.000210914	putative surface-exposed virulence protein [Salmonella enterica subsp. enterica serovar Agona str. SL483]
Ps134345	15.3396	7.2092	-2.12778	0.0022	0.00638296	Os08g0245400 [Oryza sativa (japonica cultivar-group)]
Ps143152	71.5706	33.626	-2.12843	5e-05	0.000210914	predicted protein [Nematostella vectensis]
Ps129573	182.181	85.5526	-2.12946	5e-05	0.000210914
Ps109187	34.003	15.9409	-2.13307	5e-05	0.000210914	oligopeptidase A [Acaryochloris marina MBIC11017]
Ps119019	32.9752	15.4528	-2.13393	5e-05	0.000210914	predicted protein [Ostreococcus lucimarinus CCE9901]
Ps132505	8.72199	4.08661	-2.13428	0.00165	0.00494784	structural maintenance of chromosomes (SMC)-like protein [Arabidopsis thaliana]
Ps135562	27.0395	12.6683	-2.13442	0.0041	0.0109282	HEAT repeat family protein [Zea mays]
Ps108777	980.593	459.372	-2.13464	5e-05	0.000210914	heat shock protein Hsp90 [Achlya ambisexualis]
Ps130339	42.5468	19.9309	-2.13472	0.00285	0.00799118
Ps134349	108.204	50.6531	-2.13618	5e-05	0.000210914	myosin IB [Dictyostelium discoideum AX4]
Ps133395	19.4773	9.10517	-2.13915	0.00565	0.0143955	putative GDP-mannose pyrophosphorylase [Linum usitatissimum]
Ps108597	20.5665	9.61305	-2.13944	0.01005	0.0235261	RhBG-like protein [Oryzias latipes]
Ps131888	5.21099	2.43387	-2.14103	0.00575	0.0146113	Ras GTPase [Dictyostelium discoideum AX4]
Ps119846	19.1861	8.9605	-2.14119	0.0002	0.000758872	MCM protein-like protein [Nicotiana tabacum]
Ps142348	74.3194	34.7034	-2.14156	5e-05	0.000210914	choline/ethanolamine kinase [Aedes aegypti]
Ps157882	10.0441	4.68769	-2.14265	0.00155	0.00469101	predicted protein [Nematostella vectensis]
Ps132742	47.7008	22.2566	-2.14322	5e-05	0.000210914	DNAJ domain protein sec63 ortholog, 4 transmembrane domains [Cryptosporidium parvum Iowa II]
Ps135695	31.2784	14.594	-2.14324	5e-05	0.000210914	RSF1 protein [Bos taurus]
Ps129708	12.2458	5.71161	-2.14402	0.00375	0.0101203	cell 5A endo-1,4-betaglucanase [Phytophthora ramorum] &gt;gi|110630410|gb|ABG80551.1| cell 5A endo-1,4-betaglucanase [Phytophthora ramorum]
Ps140119	27.796	12.9379	-2.14842	0.00545	0.0139762	Phox domain-containing protein [Dictyostelium discoideum AX4] &gt;gi|60469003|gb|EAL67002.1| Phox domain-containing protein [Dictyostelium discoideum AX4]
Ps133760	127.403	59.2785	-2.14923	5e-05	0.000210914	predicted protein [Nematostella vectensis]
Ps129369	146.555	68.1592	-2.15019	5e-05	0.000210914	predicted protein [Monosiga brevicollis MX1]
Ps144248	49.6322	23.0725	-2.15114	5e-05	0.000210914	ABC transporter [Trypanosoma brucei TREU927]
PsAvh196	76.5936	35.6018	-2.1514	0.02225	0.0459624
Ps135803	9.26253	4.30221	-2.15297	0.0077	0.0187461
Ps156701	71.4957	33.1949	-2.15382	0.00055	0.00188496	tRNA (guanine-N7-)-methyltransferase [Microcystis aeruginosa NIES-843]
Ps128990	325.283	150.967	-2.15466	0.0068	0.0168563
Ps137290	625.103	289.996	-2.15556	5e-05	0.000210914	predicted protein [Physcomitrella patens subsp. patens]
Ps123568	40.4226	18.7463	-2.1563	0.00065	0.00217618	protein kinase family protein [Arabidopsis thaliana]
Ps131659	18.8499	8.72965	-2.1593	0.00095	0.0030366	predicted protein [Phaeodactylum tricornutum CCAP 1055/1] &gt;gi|217411708|gb|EEC51636.1| predicted protein [Phaeodactylum tricornutum CCAP 1055/1]
Ps139097	113.185	52.4128	-2.15949	5e-05	0.000210914	predicted: similar to cAMP-dependent protein kinase R1 CG3263-PC, isoform C isoform 1 [Apis mellifera]
Ps142149	511.626	236.796	-2.16062	5e-05	0.000210914	predicted protein [Physcomitrella patens subsp. patens] &gt;gi|162689392|gb|EDQ75764.1| predicted protein [Physcomitrella patens subsp. patens]
Ps157237	126.861	58.6402	-2.16338	5e-05	0.000210914
Ps132637	95.8994	44.3177	-2.16391	0.0001	0.000403385	PREDICTED: similar to carbonic anhydrase 14 [Ciona intestinalis]
Ps135341	51.2378	23.657	-2.16586	0.0002	0.000758872	hypothetical protein TRIADDRAFT_52944 [Trichoplax adhaerens] &gt;gi|190587301|gb|EDV27343.1| hypothetical protein TRIADDRAFT_52944 [Trichoplax adhaerens]
Ps121452	75.9428	35.0328	-2.16776	5e-05	0.000210914	dnaJ protein [Plesiocystis pacifica SIR-1]
Ps133379	184.723	85.147	-2.16946	5e-05	0.000210914	hypothetical protein [Dictyostelium discoideum AX4] &gt;gi|60462812|gb|EAL61012.1| hypothetical protein DDBDRAFT_0191700 [Dictyostelium discoideum AX4]
Ps138698	39.7027	18.3001	-2.16953	5e-05	0.000210914	predicted protein [Physcomitrella patens subsp. patens]
Ps115103	324.26	149.367	-2.17089	5e-05	0.000210914	eukaryotic translation initiation factor 2 subunit beta [Theileria parva strain Muguga]
Ps135443	10.4694	4.82262	-2.17089	5e-05	0.000210914	ankyrin repeat-containing protein [Dictyostelium discoideum AX4]
Ps136013	10.0303	4.61588	-2.173	0.00705	0.0173931	cell surface protein precursor [Lactobacillus plantarum subsp. plantarum ATCC 14917] &gt;gi|227855667|gb|EEJ65463.1| cell surface protein precursor [Lactobacillus plantarum subsp. plantarum ATCC 14917]
Ps140134	262.359	120.708	-2.1735	5e-05	0.000210914	predicted protein [Phaeodactylum tricornutum CCAP 1055/1] &gt;gi|217403742|gb|EEC43692.1| predicted protein [Phaeodactylum tricornutum CCAP 1055/1]
Ps133686	15.617	7.18248	-2.17432	5e-05	0.000210914	predicted protein [Thalassiosira pseudonana CCMP1335] &gt;gi|220973955|gb|EED92285.1| predicted protein [Thalassiosira pseudonana CCMP1335]
Ps132218	35.1328	16.144	-2.17621	0.0008	0.00261038	hypothetical protein ATEG_00950 [Aspergillus terreus NIH2624] &gt;gi|114197896|gb|EAU39596.1| hypothetical protein ATEG_00950 [Aspergillus terreus NIH2624]
Ps141560	63.1912	29.0366	-2.17626	5e-05	0.000210914	predicted protein [Physcomitrella patens subsp. patens] &gt;gi|162690471|gb|EDQ76838.1| predicted protein [Physcomitrella patens subsp. patens]
Ps138295	44.2938	20.3465	-2.17697	0.0002	0.000758872	hypothetical protein Noc_1373 [Nitrosococcus oceani ATCC 19707] &gt;gi|224409880|ref|YP_002626037.1| SCP-like extracellular protein, putative [Nitrosococcus oceani AFC27] &gt;gi|76883186|gb|ABA57867.1| conserved hypothetical protein [Nitrosococcus oceani
Ps130258	553.723	254.315	-2.17731	5e-05	0.000210914	hypothetical protein F02E9.7 [Caenorhabditis elegans] &gt;gi|3875515|emb|CAB04053.1| C. elegans protein F02E9.7, confirmed by transcript evidence [Caenorhabditis elegans]
Ps143695	15.4261	7.08363	-2.17771	0.00465	0.0121953	exonuclease family protein [Arabidopsis thaliana]
Ps140449	41.764	19.1778	-2.17773	0.00045	0.00157479	predicted protein [Nematostella vectensis]
Ps132948	136.66	62.7302	-2.17854	5e-05	0.000210914	two component protein (transcriptional response regulator/sensory box) [Desulfobacterium autotrophicum HRM2] &gt;gi|223691861|gb|ACN15144.1| two component protein (transcriptional response regulator/sensory box) [Desulfobacterium autotrophicum HRM2]
Ps109645	887.403	407.216	-2.17919	5e-05	0.000210914	electron transporter, transferring electrons within CoQH2-cytochrome c reductase complex [Cryptococcus neoformans var. neoformans JEC21]
Ps145066	31.1289	14.2819	-2.1796	5e-05	0.000210914	predicted protein [Nematostella vectensis]
Ps137443	36.512	16.7441	-2.18059	5e-05	0.000210914	predicted protein [Physcomitrella patens subsp. patens]
Ps158928	333.935	153.118	-2.1809	5e-05	0.000210914	predicted protein [Phaeodactylum tricornutum CCAP 1055/1] &gt;gi|217410642|gb|EEC50571.1| predicted protein [Phaeodactylum tricornutum CCAP 1055/1]
Ps131857	17.2495	7.9024	-2.18282	0.0001	0.000403385	predicted protein [Monosiga brevicollis MX1]
Ps108986	4710.06	2157.53	-2.18308	5e-05	0.000210914	actin [Pythium splendens]
Ps144747	49.3001	22.5229	-2.18889	0.0202	0.042456
Ps138351	72.0153	32.8847	-2.18993	5e-05	0.000210914	hypothetical protein THAPSDRAFT_5225 [Thalassiosira pseudonana CCMP1335] &gt;gi|220974026|gb|EED92356.1| hypothetical protein THAPSDRAFT_5225 [Thalassiosira pseudonana CCMP1335]
Ps143857	50.4091	23.0125	-2.19051	5e-05	0.000210914	predicted protein [Ostreococcus lucimarinus CCE9901]
Ps140714	225.727	103.041	-2.19065	5e-05	0.000210914	similar to glutaryl 7-ACA acylase [Mesorhizobium loti MAFF303099]
Ps108617	97.1719	44.3537	-2.19084	5e-05	0.000210914	predicted protein [Nematostella vectensis]
Ps139786	17.4091	7.94628	-2.19085	0.0018	0.00535553	phenazine biosynthesis protein, PhzF family [Pseudomonas fluorescens Pf-5]
Ps133271	7.05904	3.22025	-2.19208	0.019	0.040334	PAP/25A associated domain family [Ajellomyces capsulatus G186AR]
Ps133459	5.34934	2.43982	-2.19251	0.0048	0.0125198	P-type ATPase (ISS) [Ostreococcus tauri]
Ps143007	52.459	23.9168	-2.1934	5e-05	0.000210914	ubiquitin fusion degradation UFD1 family protein [Arabidopsis thaliana]
Ps108863	49.7275	22.6457	-2.19589	0.00085	0.00275311	exonuclease [Phytophthora sojae]
Ps127269	5.25029	2.38915	-2.19756	0.0001	0.000403385	rCG46808, isoform CRA_b [Rattus norvegicus]
Ps133906	12.7565	5.80444	-2.19771	0.0049	0.0127516	predicted protein [Monosiga brevicollis MX1]
Ps134918	43.3471	19.7146	-2.19873	0.00285	0.00799118	predicted protein [Physcomitrella patens subsp. patens]
Ps108818	31.3576	14.2604	-2.19893	5e-05	0.000210914	predicted protein [Nematostella vectensis]
Ps133671	6.52881	2.96904	-2.19896	0.0125	0.0281996	PREDICTED: hypothetical protein [Vitis vinifera]
Ps142181	37.362	16.9868	-2.19947	5e-05	0.000210914	heat shock transcription factor 5 [Glycine max]
Ps139531	89.57	40.7043	-2.2005	5e-05	0.000210914	PREDICTED: similar to Cdc6 protein [Ciona intestinalis]
Ps127031	443.348	201.365	-2.20171	5e-05	0.000210914	aerobic respiration-related protein [Cryptococcus neoformans var. neoformans JEC21] &gt;gi|134106485|ref|XP_778253.1| hypothetical protein CNBA2530 [Cryptococcus neoformans var. neoformans B-3501A] &gt;gi|50260956|gb|EAL23606.1| hypothetical protein CNBA2
Ps142375	58.074	26.3648	-2.20271	5e-05	0.000210914	diguanylate cyclase/phosphodiesterase with PAS/PAC and GAF sensor(s) [Dickeya zeae Ech1591] &gt;gi|247538174|gb|ACT06795.1| diguanylate cyclase/phosphodiesterase with PAS/PAC and GAF sensor(s) [Dickeya zeae Ech1591]
Ps133166	25.8485	11.7288	-2.20385	5e-05	0.000210914	predicted: similar to WD repeat and HMG-box DNA binding protein 1 (predicted) [Nasonia vitripennis]
Ps129059	699.221	316.962	-2.20601	5e-05	0.000210914
Ps157573	126.603	57.3871	-2.20612	5e-05	0.000210914	predicted: similar to Dolichyl-diphosphooligosaccharide--protein glycosyltransferase 67 kDa subunit precursor (Ribophorin I) (RPN-I) isoform 4 [Canis familiaris]
Ps136691	39.0283	17.6835	-2.20705	5e-05	0.000210914	predicted protein [Nematostella vectensis]
Ps155263	29.2538	13.2328	-2.2107	0.0005	0.0017281	predicted protein [Physcomitrella patens subsp. patens]
Ps128560	92.617	41.804	-2.21551	5e-05	0.000210914	hypothetical protein UM02159.1 [Ustilago maydis 521] &gt;gi|46098048|gb|EAK83281.1| hypothetical protein UM02159.1 [Ustilago maydis 521]
Ps158515	79.591	35.9232	-2.21559	5e-05	0.000210914	hypothetical protein [Leishmania braziliensis MHOM/BR/75/M2904] &gt;gi|134065253|emb|CAM40681.1| hypothetical protein, conserved [Leishmania braziliensis]
Ps141614	450.611	203.367	-2.21575	5e-05	0.000210914	predicted protein [Micromonas pusilla CCMP1545]
Ps128268	543.346	245.216	-2.21579	5e-05	0.000210914	predicted protein [Physcomitrella patens subsp. patens] &gt;gi|162688314|gb|EDQ74692.1| predicted protein [Physcomitrella patens subsp. patens]
Ps131940	31.6623	14.2877	-2.21605	0.00115	0.00360142	homoserine O-acetyltransferase [Symbiobacterium thermophilum IAM 14863]
Ps129100	15.5143	6.99903	-2.21664	0.00105	0.00332558	related to PHO87 protein [Neurospora crassa]
Ps130578	68.0584	30.6732	-2.21882	0.0001	0.000403385	predicted protein [Physcomitrella patens subsp. patens]
Ps142682	27.7534	12.5077	-2.21891	0.0008	0.00261038	Hypothetical protein CBG03980 [Caenorhabditis briggsae AF16] &gt;gi|187036173|emb|CAP24779.1| Hypothetical protein CBG03980 [Caenorhabditis briggsae]
Ps133424	86.5302	38.9945	-2.21904	5e-05	0.000210914	delta-cop [Chlamydomonas reinhardtii]
Ps141766	74.1269	33.4018	-2.21925	5e-05	0.000210914	hypothetical protein TTHERM_00047170 [Tetrahymena thermophila] &gt;gi|146145520|gb|EAR94568.2| hypothetical protein TTHERM_00047170 [Tetrahymena thermophila SB210]
Ps156939	21.9722	9.89959	-2.21951	0.00135	0.00415385	hypothetical protein [Plasmodium yoelii yoelii str. 17XNL] &gt;gi|23489461|gb|EAA21583.1| hypothetical protein [Plasmodium yoelii yoelii]
Ps136776	39.5811	17.8103	-2.22237	5e-05	0.000210914
Ps139683	57.299	25.7809	-2.22254	5e-05	0.000210914	DEHA2D00132p [Debaryomyces hansenii]
Ps130192	24.9944	11.2351	-2.22467	0.00235	0.00676838	hypothetical protein [Dictyostelium discoideum AX4] &gt;gi|28829640|gb|AAO52156.1| similar to Arabidopsis thaliana (Mouse-ear cress). Hypothetical 59.5 kDa protein [Dictyostelium discoideum] &gt;gi|60471605|gb|EAL69561.1| hypothetical protein DDBDRAFT_016
Ps134819	20.8331	9.36391	-2.22483	0.0162	0.0351733	predicted protein [Physcomitrella patens subsp. patens]
Ps134303	286.192	128.615	-2.22518	5e-05	0.000210914	hypothetical protein DealDRAFT_1573 [Dethiobacter alkaliphilus AHT 1] &gt;gi|225168649|gb|EEG77450.1| hypothetical protein DealDRAFT_1573 [Dethiobacter alkaliphilus AHT 1]
Ps142360	18.6721	8.38378	-2.22717	0.00205	0.00600102	ABC1 family protein [Arabidopsis thaliana]
Ps141535	29.8039	13.3763	-2.22811	0.0013	0.0040162
Ps132259	45.3808	20.3596	-2.22896	0.0005	0.0017281	hypothetical protein Pmar_PMAR009357 [Perkinsus marinus ATCC 50983]
Ps130098	102.788	46.0773	-2.23077	5e-05	0.000210914	mitogen-activated protein kinase, putative [Babesia bovis T2Bo]
Ps132751	38.4371	17.2198	-2.23215	5e-05	0.000210914	predicted protein [Physcomitrella patens subsp. patens] &gt;gi|162669048|gb|EDQ55643.1| predicted protein [Physcomitrella patens subsp. patens]
Ps131574	54.3742	24.3428	-2.23369	5e-05	0.000210914	AGC family protein kinase [Trichomonas vaginalis G3]
Ps137803	169.959	76.0846	-2.23382	5e-05	0.000210914	beta-fructosidase [Aspergillus oryzae]
Ps135952	73.6857	32.9862	-2.23383	5e-05	0.000210914	hypothetical protein THAPSDRAFT_261863 [Thalassiosira pseudonana CCMP1335] &gt;gi|220975546|gb|EED93874.1| hypothetical protein THAPSDRAFT_261863 [Thalassiosira pseudonana CCMP1335]
Ps141973	20.1478	9.01412	-2.23514	0.01085	0.0251263	predicted protein [Phaeodactylum tricornutum CCAP 1055/1] &gt;gi|209583055|gb|ACI65675.1| predicted protein [Phaeodactylum tricornutum CCAP 1055/1]
Ps158397	47.5946	21.2598	-2.23871	5e-05	0.000210914	predicted protein [Thalassiosira pseudonana CCMP1335] &gt;gi|220968328|gb|EED86676.1| predicted protein [Thalassiosira pseudonana CCMP1335]
Ps158900	105.037	46.895	-2.23983	5e-05	0.000210914	predicted protein [Nematostella vectensis]
Ps127041	41.5211	18.5336	-2.24031	0.00015	0.000585067	phosphatidylserine synthase [Dictyostelium discoideum AX4] &gt;gi|90970728|gb|EAS66894.1| phosphatidylserine synthase [Dictyostelium discoideum AX4]
[truncated: 1,919 more rows]

## Sheet: Table S2
Table S2. The strains used in this study
Strains	Characteristics	Source
OH11	Lysobacter enzymogenes OH11 wildtype	Qian et al., 2009
ΔlafB	In-frame deletion of lafb in OH11	Wang et al., 2017
E. coli	E. coli strian Top10	Lab collection
P6497	P. sojae wildtype strain	provided by Prof. Yuanchao Wang
P6497(GFP)	P. sojae GFP overexpression strain	provided by Prof. Yuanchao Wang
LT263	P. capsici wildtype strain	Lab collection
88069	P. infestans wildtype strain	provided by Prof. Suomeng Dong
Hefeng47	Soybean cultivar for P. sojae infection	provided by Prof. Yuanchao Wang
N. benthamiana	N. benthamiana strain for P. capsici infection	Lab collection
Desiree	Potato cultivar for P. infestans infection	provided by Prof. Suomeng Dong

## Sheet: Table S3
Table S3 The primers used in this study
Primer	Sequence(5'-3')	Purpose
PsActinA-qF	ACTGCACCTTCCAGACCATC	qRT-PCR of indicated gene, as a reference gene of P. sojae
PsActinA-qR	CCACCACCTTGATCTTCATG
PsAvh457-qF	GTCGAGTCGTTCCACATGGG	qRT-PCR of indicated P. sojae gene, for measuring gene expression level
PsAvh457-qR	GGTTCGTCGGGGATTTTCAG
PsCRN70-qF	TGCGAGCAGGAGAGGTGAAG	qRT-PCR of indicated P. sojae gene, for measuring gene expression level
PsCRN70-qR	ACCGAGCCGGGCCAGATTTA
PsBZP4-qF	CGAGATCCGGAAGAAGAAGA	qRT-PCR of indicated P. sojae gene, for measuring gene expression level
PsBZP4-qR	GTGCATTGACGCAATGACAC
Ps131084-qF	TCTGGCAACGTTCCTTCGAT	qRT-PCR of indicated P. sojae gene, for measuring gene expression level
Ps131084-qR	TAATGTGCTGCGGCATATCT
Ps138282-qF	GACTCCAACACCAGCTCCAA	qRT-PCR of indicated P. sojae gene, for measuring gene expression level
Ps138282-qR	GAGTCGCTGGCTGTAGAGTC
Ps156741-qF	GCGACGGAGCTGCAGTTCTT	qRT-PCR of indicated P. sojae gene, for measuring gene expression level
Ps156741-qR	GGTTTGTCAGGTTGGGGTGT
NbEF1α-F	AGACCACCAAGTACTACTGCAC	qRT-PCR of indicated gene, as a reference gene of N. benthamiana
NbEF1α-R	CCACCAATCTTGTACACATCC
NbPR1b-F	GTGGACACTATACTCAGGTG	qRT-PCR of indicated N. benthamiana gene, for measuring gene expression level
NbPR1b-R	TCCAACTTGGAATCAAAGGG
NbPR2-F	TGTTGCTCCTGCCATGCAAA	qRT-PCR of indicated N. benthamiana gene, for measuring gene expression level
NbPR2-R	GGGCGGGTTGGTATTCGCTA
NbPR2b-F	AGGTGTTTGCTATGGAATGC	qRT-PCR of indicated N. benthamiana gene, for measuring gene expression level
NbPR2b-R	CTGTACCCACCATCTTGC
NbPR4-F	GGTGTGGGTCTACACCAGAATA	qRT-PCR of indicated N. benthamiana gene, for measuring gene expression level
NbPR4-R	CAATTCTCACTGTGGTCTGAGC
NbLOX-F	AAAACCTATGCCTCAAGAAC	qRT-PCR of indicated N. benthamiana gene, for measuring gene expression level
NbLOX-R	ACTGCTGCATAGGCTTTGG
